# Supplementary material for: 3-(2-Hy­droxy­phen­yl)-1-{(E)-[1-(pyrazin-2-yl)ethyl­idene]amino}­thio­urea monohydrate
Source: Acta Crystallogr Sect E Struct Rep Online. 2011 Mar 23;67(Pt 4):o943–4. doi: 10.1107/S1600536811010038 (PMC3099853; doi:10.1107/S1600536811010038)
Supplement: Supplementary file 2 [file e-67-0o943-Isup2.hkl]

#
# h,k,l, Fc-squared, Fo-squared, sigma(Fo-squared) and status flag
#
data_I
_shelx_title ' Nadiah2222_0m in P-1'
_shelx_refln_list_code          4
_shelx_F_calc_maximum      373.49
_exptl_crystal_F_000       640.00
_reflns_d_resolution_high  0.7696
 
loop_
 _symmetry_equiv_pos_as_xyz
 'x, y, z'
 '-x, -y, -z'
 
_cell_length_a     7.9808
_cell_length_b    11.7557
_cell_length_c    16.4160
_cell_angle_alpha  99.638
_cell_angle_beta   94.128
_cell_angle_gamma 109.200
 
_shelx_F_squared_multiplier     1.000
 
loop_
 _refln_index_h
 _refln_index_k
 _refln_index_l
 _refln_F_squared_calc
 _refln_F_squared_meas
 _refln_F_squared_sigma
 _refln_observed_status
   1   0   0     3798.30     3772.84     75.46 o
   2   0   0        0.04        1.77      0.71 o
   3   0   0        9.10        4.59      1.25 o
   4   0   0        0.93        8.84      1.52 o
   5   0   0        0.53        0.71      1.41 o
   6   0   0      308.05      302.44      7.88 o
   7   0   0      483.67      462.32     15.99 o
   8   0   0      405.02      395.14     15.99 o
   9   0   0       35.39       28.34      7.07 o
  -9   1   0      248.76      295.45     19.79 o
  -8   1   0      132.25       89.56     40.99 o
  -7   1   0        0.29       -1.98      4.24 o
  -6   1   0       16.69        8.78      3.88 o
  -5   1   0       55.51       60.38      3.74 o
  -4   1   0      191.87      197.18      5.71 o
  -3   1   0      221.57      212.56      5.13 o
  -2   1   0       20.15       18.83      2.17 o
  -1   1   0        8.80       -3.20      2.13 o
   0   1   0        0.38       -2.10      1.40 o
   1   1   0      143.97      134.41      3.26 o
   2   1   0       77.01       80.21      3.26 o
   3   1   0      554.02      553.97      9.86 o
   4   1   0       21.64       20.52      2.04 o
   5   1   0        1.40        0.00      1.63 o
   6   1   0      302.01      304.10      9.50 o
   7   1   0        8.14        8.32      7.77 o
   8   1   0       56.52       47.33      7.00 o
   9   1   0       24.72       16.26      6.00 o
 -10   2   0      789.11      814.54     31.10 o
  -9   2   0      530.32      565.50     19.99 o
  -8   2   0       53.21       54.51      7.00 o
  -7   2   0      118.63      115.96      5.92 o
  -6   2   0        1.20        6.98      2.65 o
  -5   2   0       12.04        4.88      1.84 o
  -4   2   0      168.73      165.76      5.13 o
  -3   2   0     6445.69     6392.78     90.63 o
  -2   2   0    20212.79    20855.70    292.56 o
  -1   2   0      240.26      222.10      9.54 o
   0   2   0     8364.41     8562.71    119.95 o
   1   2   0      951.85     1018.59     17.92 o
   2   2   0     5458.85     5641.55     80.04 o
   3   2   0     2565.99     2698.42     45.96 o
   4   2   0     2324.98     2394.45     36.38 o
   5   2   0      888.58      874.52     18.77 o
   6   2   0       15.90       19.02      5.82 o
   7   2   0      748.52      754.15     31.81 o
   8   2   0      587.21      605.03     21.47 o
   9   2   0      295.24      299.55     28.27 o
 -10   3   0       41.79       45.04      7.45 o
  -9   3   0       66.90       70.75      9.90 o
  -8   3   0      153.04      162.83     11.93 o
  -7   3   0        1.77        0.16      1.85 o
  -6   3   0        0.03       -0.71      1.41 o
  -5   3   0        7.23        4.95      1.66 o
  -4   3   0        6.10        2.12      1.41 o
  -3   3   0       30.83       23.24      1.85 o
  -2   3   0      277.22      290.39      5.45 o
  -1   3   0       10.18        9.96      1.15 o
   0   3   0        0.13       -1.18      0.78 o
   1   3   0      434.67      445.75      7.93 o
   2   3   0      451.14      495.28      9.00 o
   3   3   0     1278.16     1379.81     21.86 o
   4   3   0     1022.16     1009.89     21.19 o
   5   3   0       61.23       57.07      6.21 o
   6   3   0      340.05      352.14     11.13 o
   7   3   0      493.87      475.61     17.47 o
   8   3   0      352.69      337.51     15.47 o
 -10   4   0       13.86        7.77      5.00 o
  -9   4   0       36.50       50.01      6.44 o
  -8   4   0      984.64      980.92     24.02 o
  -7   4   0        2.55        3.18      2.65 o
  -6   4   0       35.37       31.29      2.83 o
  -5   4   0     3912.09     4122.24    100.26 o
  -4   4   0     2245.93     2607.55     39.04 o
  -3   4   0      196.23      212.63      7.86 o
  -2   4   0      269.76      216.17      5.92 o
  -1   4   0     1541.99     1526.39     30.40 o
   0   4   0      110.43       97.95      3.26 o
   1   4   0     5204.70     5608.32     79.84 o
   2   4   0     4186.03     4514.41     65.01 o
   3   4   0     1766.47     1741.09     27.36 o
   4   4   0       24.75       19.95      2.14 o
   5   4   0     1619.46     1561.66     30.73 o
   6   4   0     1260.37     1221.80     55.84 o
   7   4   0       30.25       33.93      6.00 o
   8   4   0       63.40       65.14     13.43 o
 -10   5   0        4.14        6.36      5.00 o
  -9   5   0        0.25       -4.44      3.39 o
  -8   5   0      225.90      222.85      8.68 o
  -7   5   0        6.23        4.59      2.12 o
  -6   5   0      101.07       96.93      4.55 o
  -5   5   0       36.00       39.42      3.48 o
  -4   5   0      340.01      366.96      8.68 o
  -3   5   0        4.62        3.11      1.43 o
  -2   5   0       61.89       68.96      2.26 o
  -1   5   0        8.10       10.12      1.08 o
   0   5   0      465.84      472.12      8.60 o
   1   5   0      815.85      839.62     13.92 o
   2   5   0      129.28      138.91      4.29 o
   3   5   0       12.76       10.57      1.85 o
   4   5   0      561.48      531.93     13.59 o
   5   5   0       74.20       76.65      5.40 o
   6   5   0       14.60       24.51      7.44 o
   7   5   0      118.01      122.28     10.00 o
 -10   6   0      160.96      178.58     11.46 o
  -9   6   0       16.85       25.03      4.08 o
  -8   6   0        7.39       12.72      3.26 o
  -7   6   0        3.11        0.35      2.12 o
  -6   6   0       14.54       15.78      2.40 o
  -5   6   0     4430.78     4333.47     63.93 o
  -4   6   0      389.38      364.58      9.70 o
  -3   6   0      739.79      803.27     13.65 o
  -2   6   0      174.79      164.41     12.72 o
  -1   6   0      486.93      430.61      9.35 o
   0   6   0     2225.77     2217.74     33.17 o
   1   6   0       22.85       18.13      1.93 o
   2   6   0      499.07      469.28      9.67 o
   3   6   0       14.63        9.80      2.25 o
   4   6   0      115.78       94.85      6.22 o
   5   6   0       11.36        6.43      2.65 o
   6   6   0      308.22      309.34     13.99 o
   7   6   0      188.26      193.71     12.02 o
  -9   7   0        8.22        9.90      7.07 o
  -8   7   0        0.58        1.67      2.65 o
  -7   7   0       35.47       40.99      4.28 o
  -6   7   0        4.01        2.83      2.12 o
  -5   7   0        1.94        3.39      1.66 o
  -4   7   0        2.33        0.53      1.81 o
  -3   7   0       70.41       68.90      4.31 o
  -2   7   0        0.07        0.47      1.78 o
  -1   7   0      626.90      668.38     11.62 o
   0   7   0       67.11       71.47      3.43 o
   1   7   0      333.21      289.11      7.17 o
   2   7   0        1.49        2.26      1.66 o
   3   7   0      287.04      257.66     11.08 o
   4   7   0       19.16       12.25      3.26 o
   5   7   0      318.00      330.43     11.43 o
   6   7   0      258.17      267.37     28.27 o
 -10   8   0       27.92       18.82     14.14 o
  -9   8   0        6.37        4.95      4.00 o
  -8   8   0        9.24        9.19      4.00 o
  -7   8   0      606.22      647.07     19.24 o
  -6   8   0      789.83      769.30     21.47 o
  -5   8   0      470.12      462.49     12.19 o
  -4   8   0        4.70        5.65      2.65 o
  -3   8   0      148.66      143.44      6.22 o
  -2   8   0     1586.81     1572.74     37.46 o
  -1   8   0      116.53      130.30      4.02 o
   0   8   0      761.81      681.55     13.26 o
   1   8   0       59.71       56.13      3.84 o
   2   8   0     1060.88     1041.06     18.49 o
   3   8   0       12.87       19.35      3.56 o
   4   8   0      602.18      596.79     16.04 o
   5   8   0       12.76       18.96      4.31 o
   6   8   0      172.06      204.26     16.26 o
  -9   9   0        0.19       -3.84      3.39 o
  -8   9   0        2.99        0.47      3.26 o
  -7   9   0      183.76      191.33     10.78 o
  -6   9   0        0.12        2.31      2.65 o
  -5   9   0       32.23       30.63      4.08 o
  -4   9   0        6.36        5.65      2.45 o
  -3   9   0      601.46      604.09     17.91 o
  -2   9   0        8.06       11.03      2.91 o
  -1   9   0       73.23       62.95      4.76 o
   0   9   0      179.96      169.97      6.77 o
   1   9   0     1079.30     1075.66     19.17 o
   2   9   0        0.09       -0.61      2.14 o
   3   9   0     1029.91     1023.18     23.08 o
   4   9   0       55.01       73.04      6.22 o
   5   9   0       33.86       28.18      4.90 o
  -9  10   0       43.52       62.87      9.19 o
  -8  10   0      313.54      349.19     11.68 o
  -7  10   0      225.46      237.37      9.23 o
  -6  10   0        0.31        1.41      2.45 o
  -5  10   0      346.90      346.05     11.13 o
  -4  10   0      172.27      196.88      8.08 o
  -3  10   0      121.84      138.35      8.48 o
  -2  10   0      208.93      203.81      7.86 o
  -1  10   0      312.87      323.77     10.04 o
   0  10   0      904.54      887.42     20.09 o
   1  10   0        4.76        6.22      2.91 o
   2  10   0      307.78      301.39     13.47 o
   3  10   0      103.88      132.01     10.46 o
   4  10   0       33.23       43.41      7.00 o
  -9  11   0       39.37       20.50      5.75 o
  -8  11   0        0.46       -1.85      2.17 o
  -7  11   0       16.65       13.38      3.74 o
  -6  11   0       33.19       32.99      4.57 o
  -5  11   0        4.65        4.50      3.39 o
  -4  11   0       46.83       43.61      5.43 o
  -3  11   0       44.06       45.01      7.05 o
  -2  11   0       70.01       77.97      5.71 o
  -1  11   0      136.20      143.33      7.43 o
   0  11   0        1.71        0.13      2.65 o
   1  11   0      122.85      127.00     10.00 o
   2  11   0      185.72      187.31     11.00 o
   3  11   0       58.31       69.64     18.38 o
   4  11   0     1181.21     1400.11     64.32 o
  -8  12   0       12.27       14.61      4.08 o
  -7  12   0        7.75        2.36      3.55 o
  -6  12   0       50.92       52.97      5.40 o
  -5  12   0      424.35      437.22     16.47 o
  -4  12   0       79.56       18.98      4.24 o
  -3  12   0       12.26       12.12      3.86 o
  -2  12   0       17.56       15.44      3.48 o
  -1  12   0       11.68       13.33      3.48 o
   0  12   0        2.18       -0.85      2.91 o
   1  12   0       59.00       63.14     12.72 o
   2  12   0      107.28       99.74      9.46 o
   3  12   0      306.38      348.42     20.50 o
  -7  13   0       71.94       70.80     14.14 o
  -6  13   0      114.73      117.20      9.46 o
  -5  13   0       95.34       97.68      7.35 o
  -4  13   0        3.67       -0.14      3.03 o
  -3  13   0        2.07        0.85      2.91 o
  -2  13   0       17.55       26.95      9.68 o
  -1  13   0       13.75       12.22      4.12 o
   0  13   0       20.80       20.06      5.00 o
   1  13   0      325.72      380.02     16.90 o
  -6  14   0       27.89       32.44      5.13 o
  -5  14   0      137.65      164.11     11.46 o
  -4  14   0        7.20       12.25      4.08 o
  -3  14   0       73.59       66.33      6.43 o
  -2  14   0       12.82       15.55      4.08 o
  -1  14   0       13.46       16.46      4.31 o
   0  14   0       97.95      115.67     10.46 o
  -4  15   0       59.96       57.64      6.22 o
  -3  15   0       31.31       31.90      7.18 o
   3 -15   1       68.99       68.42     11.31 o
   4 -15   1       14.29       16.26      6.00 o
   0 -14   1      163.15      170.80     16.26 o
   1 -14   1      151.06      163.43      9.09 o
   2 -14   1       44.97       57.02      8.22 o
   3 -14   1       13.58        6.87      3.48 o
   4 -14   1        0.48        0.00      3.26 o
   5 -14   1        0.18        0.00      4.00 o
   6 -14   1       20.89       15.94      5.43 o
   7 -14   1       50.49       49.37      7.45 o
  -1 -13   1       79.67       81.00      8.45 o
   0 -13   1      301.61      289.14     14.84 o
   1 -13   1        8.57        7.17      3.48 o
   2 -13   1      242.94      225.94      9.44 o
   3 -13   1        2.84       -0.71      3.50 o
   4 -13   1       30.32       27.94      4.31 o
   5 -13   1      142.70      160.73      8.52 o
   6 -13   1      241.51      229.57      9.73 o
   7 -13   1      165.00      179.25     11.46 o
   8 -13   1       42.48       29.69      9.90 o
  -3 -12   1        0.10        0.00      4.42 o
  -2 -12   1       27.15       36.54      6.44 o
  -1 -12   1      912.27      975.17     28.94 o
   0 -12   1        5.37        6.13      3.26 o
   1 -12   1      274.56      272.16     10.04 o
   2 -12   1       13.26       17.46      3.78 o
   3 -12   1        0.77        4.81      2.91 o
   4 -12   1       38.21       36.99      4.31 o
   5 -12   1      388.87      378.56     14.93 o
   6 -12   1       22.48       15.08      4.42 o
   7 -12   1       42.07       42.16      6.44 o
   8 -12   1       10.88        9.42      4.08 o
  -4 -11   1       68.75       76.83     11.31 o
  -3 -11   1       10.94       14.84      5.00 o
  -2 -11   1      343.44      341.70     14.47 o
  -1 -11   1        5.92        5.09      2.91 o
   0 -11   1        6.56        6.93      2.91 o
   1 -11   1       51.10       48.08      4.90 o
   2 -11   1      343.65      342.66     10.86 o
   3 -11   1        8.53        2.83      4.00 o
   4 -11   1      461.77      423.74     21.20 o
   5 -11   1      134.59      151.12      9.15 o
   6 -11   1      282.24      289.63     10.32 o
   7 -11   1       23.75       23.31      4.17 o
   8 -11   1      253.76      245.08     10.32 o
   9 -11   1      215.91      211.88     11.87 o
  -4 -10   1      105.96      126.31     10.46 o
  -3 -10   1      349.97      345.37     19.08 o
  -2 -10   1       13.12       -0.81      3.39 o
  -1 -10   1        9.70       18.11      3.48 o
   0 -10   1      223.16      238.18      8.68 o
   1 -10   1      196.87      214.96      9.31 o
   2 -10   1       16.27       18.09      3.26 o
   3 -10   1      302.88      302.76     11.87 o
   4 -10   1        1.46        3.53      3.00 o
   5 -10   1      226.90      218.67      8.68 o
   6 -10   1        5.17        3.08      2.65 o
   7 -10   1       24.23       24.80      6.36 o
   8 -10   1        0.85       -2.83      2.65 o
   9 -10   1        8.10       11.31      5.00 o
  -5  -9   1       52.03       61.92      7.45 o
  -4  -9   1      120.72      122.73      7.59 o
  -3  -9   1       32.72       39.29      5.26 o
  -2  -9   1      141.08      156.30      6.12 o
  -1  -9   1        4.41        3.58      1.93 o
   0  -9   1       61.84       61.52      4.57 o
   1  -9   1       54.88       56.44      4.31 o
   2  -9   1     1145.40     1115.89     22.82 o
   3  -9   1      861.80      800.18     21.92 o
   4  -9   1       91.93       92.93      5.82 o
   5  -9   1      193.18      213.00      8.08 o
   6  -9   1       69.54       71.71      5.57 o
   7  -9   1      641.45      628.17     16.45 o
   8  -9   1        2.46       -1.93      2.65 o
   9  -9   1      130.58      123.57     10.00 o
  -6  -8   1      222.18      212.51     12.88 o
  -5  -8   1       51.99       64.14      5.71 o
  -4  -8   1      264.43      270.07      9.79 o
  -3  -8   1      525.89      539.84     14.40 o
  -2  -8   1      411.81      400.46      9.67 o
  -1  -8   1       85.04       94.28      4.29 o
   0  -8   1        7.29        6.44      1.85 o
   1  -8   1      455.59      456.77      9.34 o
   2  -8   1      935.22      965.19     16.08 o
   3  -8   1       24.42       23.57      4.24 o
   4  -8   1        8.02       10.84      2.45 o
   5  -8   1       66.37       69.00      4.90 o
   6  -8   1       36.81       39.98      6.09 o
   7  -8   1       82.67       79.34      5.95 o
   8  -8   1        1.82        1.55      2.91 o
   9  -8   1        0.11       -0.71      4.00 o
  10  -8   1       52.21       39.58      8.48 o
  -7  -7   1       41.61       38.11      7.00 o
  -6  -7   1       49.77       44.98      6.44 o
  -5  -7   1      527.16      520.04     14.69 o
  -4  -7   1      916.03      874.97     20.12 o
  -3  -7   1      991.46      950.85     17.42 o
  -2  -7   1      941.61      923.31     20.20 o
  -1  -7   1      356.58      398.43      8.73 o
   0  -7   1     3849.15     3976.49     58.27 o
   1  -7   1     5181.59     5290.65     76.09 o
   2  -7   1      116.73      107.57      4.30 o
   3  -7   1      736.86      686.95     12.36 o
   4  -7   1        2.76        1.70      1.66 o
   5  -7   1       62.40       62.11      3.74 o
   6  -7   1      186.57      224.66      9.30 o
   7  -7   1     1625.39     1689.67     28.26 o
   8  -7   1       68.88       72.98      5.71 o
   9  -7   1       86.90       91.77     15.55 o
  -7  -6   1       40.51       30.95      6.44 o
  -6  -6   1      842.86      767.44     31.10 o
  -5  -6   1      705.56      645.61     16.58 o
  -4  -6   1      408.18      403.05     11.43 o
  -3  -6   1     1305.23     1256.43     21.36 o
  -2  -6   1      390.83      381.98      8.44 o
  -1  -6   1     1427.63     1454.11     23.31 o
   0  -6   1      879.33      969.61     16.02 o
   1  -6   1      122.10      110.50      3.43 o
   2  -6   1        3.78        4.24      1.07 o
   3  -6   1       37.37       43.30      2.40 o
   4  -6   1       18.00       19.71      3.08 o
   5  -6   1      263.87      272.13      7.01 o
   6  -6   1       21.32       28.98      6.36 o
   7  -6   1       56.54       65.97      4.55 o
   8  -6   1        0.06       -0.47      2.45 o
   9  -6   1        0.00        0.13      2.65 o
  10  -6   1       28.25       29.81      7.77 o
  -8  -5   1      112.66      115.68     12.02 o
  -7  -5   1      294.39      250.69     31.10 o
  -6  -5   1      299.32      261.88     14.84 o
  -5  -5   1       16.80       18.40      3.48 o
  -4  -5   1     1217.21     1169.99     20.28 o
  -3  -5   1      836.87      807.38     14.66 o
  -2  -5   1     1878.13     1868.88     28.78 o
  -1  -5   1     1667.72     1835.47     27.90 o
   0  -5   1     4948.11     5028.01     71.90 o
   1  -5   1      534.85      437.80      7.88 o
   2  -5   1      307.57      345.37      7.43 o
   3  -5   1      547.33      533.54      9.62 o
   4  -5   1     8922.03     9004.55    127.72 o
   5  -5   1      866.21      821.08     14.66 o
   6  -5   1        1.91        4.24      2.45 o
   7  -5   1      302.56      343.04      8.81 o
   8  -5   1      117.42      125.66      9.70 o
   9  -5   1        6.72        5.50      7.77 o
  10  -5   1       63.17       64.20      8.45 o
  -8  -4   1      179.47      165.89     12.46 o
  -7  -4   1       10.38        5.83      7.77 o
  -6  -4   1      365.57      357.65     19.79 o
  -5  -4   1      113.20      101.24      5.95 o
  -4  -4   1      356.03      343.93      7.88 o
  -3  -4   1       17.06       10.55      2.86 o
  -2  -4   1       30.56       26.01      2.12 o
  -1  -4   1      670.44      663.32     11.28 o
   0  -4   1       41.41       33.22      1.85 o
   1  -4   1      111.02      108.43      4.23 o
   2  -4   1       22.42       18.38      1.52 o
   3  -4   1      599.31      587.28     10.41 o
   4  -4   1      329.33      345.43      7.23 o
   5  -4   1       72.24       73.82      3.53 o
   6  -4   1       26.22       27.11      3.26 o
   7  -4   1       96.04       97.99      4.95 o
   8  -4   1        3.28        2.83      2.65 o
   9  -4   1        0.84        4.24      4.24 o
  10  -4   1       33.09       34.58      6.44 o
  -8  -3   1        7.06        7.54      4.42 o
  -7  -3   1      703.18      695.23     22.62 o
  -6  -3   1      554.49      537.26     14.08 o
  -5  -3   1      141.96      143.99      5.02 o
  -4  -3   1        2.12        7.88      2.06 o
  -3  -3   1      154.17      214.01      5.45 o
  -2  -3   1      524.49      461.81      8.44 o
  -1  -3   1     1095.15      996.30     15.72 o
   0  -3   1      834.52      897.44     13.77 o
   1  -3   1     5446.51     5385.16     75.77 o
   2  -3   1   139491.75   130365.07   5565.28 o
   3  -3   1      338.01      298.52      6.16 o
   4  -3   1     1813.72     1998.06     44.68 o
   5  -3   1      184.42      199.05      6.81 o
   6  -3   1      251.40      257.54      7.59 o
   7  -3   1        2.98        4.95      2.12 o
   8  -3   1       98.59      102.13      8.45 o
   9  -3   1      208.62      226.18     11.99 o
  10  -3   1      257.08      256.26     13.47 o
  -9  -2   1        1.52       -0.47      4.42 o
  -8  -2   1      106.72      113.80     10.00 o
  -7  -2   1      479.06      465.81     16.99 o
  -6  -2   1      107.03      108.50      5.82 o
  -5  -2   1      102.04      117.06      6.45 o
  -4  -2   1        0.59        0.00      1.41 o
  -3  -2   1        0.75       -1.94      1.29 o
  -2  -2   1       60.32       62.29      5.07 o
  -1  -2   1       81.33       90.53      2.83 o
   0  -2   1       63.82       61.98      2.92 o
   1  -2   1      193.96      177.08      5.57 o
   2  -2   1      541.68      536.32      8.81 o
   3  -2   1        7.79        9.58      1.41 o
   4  -2   1      129.89      140.15      4.90 o
   5  -2   1       49.12       57.47      3.31 o
   6  -2   1       30.10       35.56      2.96 o
   7  -2   1       20.38       18.68      2.59 o
   8  -2   1       76.38       79.93      8.00 o
   9  -2   1       41.50       37.99      6.44 o
  10  -2   1       14.00       14.84      6.00 o
  -9  -1   1      128.88      146.03     11.46 o
  -8  -1   1     1398.83     1410.03     37.47 o
  -7  -1   1       18.28       17.67      5.00 o
  -6  -1   1       61.11       67.56      9.59 o
  -5  -1   1      246.38      243.36      6.24 o
  -4  -1   1       90.67       61.05      3.12 o
  -3  -1   1      385.46      290.99      5.98 o
  -2  -1   1      239.03      266.37      5.27 o
  -1  -1   1     2940.29     2874.43     47.32 o
   0  -1   1     5649.80     4333.74    140.70 o
   1  -1   1      254.78      232.86      5.71 o
   2  -1   1    11405.22    11786.66    164.84 o
   3  -1   1      700.08      718.45     13.74 o
   4  -1   1      744.22      812.83     19.99 o
   5  -1   1      423.82      460.37     10.89 o
   6  -1   1      705.66      743.10     14.28 o
   7  -1   1      327.40      301.61      9.50 o
   8  -1   1      251.98      239.58     20.50 o
   9  -1   1      739.92      757.41     24.47 o
  -9   0   1      179.60      192.11     15.55 o
  -8   0   1        7.19        7.54      4.42 o
  -7   0   1        0.30       -4.24      3.00 o
  -6   0   1      313.73      329.37      8.11 o
  -5   0   1       43.19       39.26      2.96 o
  -4   0   1        0.60        0.35      1.43 o
  -3   0   1      221.83      218.34      4.90 o
  -2   0   1      174.02      161.02      3.31 o
  -1   0   1        1.90        2.33      0.81 o
   0   0   1        0.39       -4.24      7.07 o
   1   0   1       30.36       30.86      1.43 o
   2   0   1      146.11      143.05      6.33 o
   3   0   1      213.22      215.08      5.40 o
   4   0   1       54.85       62.13      3.32 o
   5   0   1      327.27      348.30      8.90 o
   6   0   1      730.90      762.01     20.47 o
   7   0   1       27.70       13.78      7.75 o
   8   0   1       69.51       80.58     11.31 o
   9   0   1       99.83       93.30     12.72 o
  -9   1   1        0.34       -1.41      4.95 o
  -8   1   1       30.26       26.93      5.00 o
  -7   1   1       68.20       69.51      5.13 o
  -6   1   1     1484.18     1546.57     25.25 o
  -5   1   1      248.38      192.02      5.27 o
  -4   1   1      650.03      658.08     11.44 o
  -3   1   1     3764.18     3804.14     54.77 o
  -2   1   1    12094.90    12115.77    171.19 o
  -1   1   1     3257.59     3246.89     45.75 o
   0   1   1     5695.48     5460.93    126.92 o
   1   1   1     2191.62     2024.91     38.36 o
   2   1   1      352.18      376.46      6.62 o
   3   1   1      687.83      744.62     12.32 o
   4   1   1      959.94     1055.46     19.81 o
   5   1   1     1844.93     1924.64     30.19 o
   6   1   1      361.02      345.01     13.01 o
   7   1   1      912.81      931.37     28.27 o
   8   1   1      600.18      615.71     36.75 o
   9   1   1      191.10      187.63     12.99 o
 -10   2   1       57.44       61.50      8.00 o
  -9   2   1        0.00        1.82      7.07 o
  -8   2   1        5.13        9.19      4.00 o
  -7   2   1        0.55       -2.47      2.08 o
  -6   2   1      400.69      399.67     10.32 o
  -5   2   1       79.59       78.97      7.28 o
  -4   2   1      344.70      343.24      7.86 o
  -3   2   1       17.13       14.82      1.63 o
  -2   2   1      462.44      474.98     11.00 o
  -1   2   1      250.03      245.95      4.49 o
   0   2   1      311.16      283.47      5.51 o
   1   2   1      182.67      180.75      4.90 o
   2   2   1      113.04      111.91      3.33 o
   3   2   1      402.59      389.76      8.52 o
   4   2   1      272.45      281.97      6.30 o
   5   2   1        5.67        4.24      2.45 o
   6   2   1      390.31      373.97     11.13 o
   7   2   1       71.45       68.32      7.00 o
   8   2   1       36.13       39.41      6.44 o
   9   2   1       57.74       54.65      8.00 o
 -10   3   1       36.27       32.64      6.44 o
  -9   3   1        3.35        8.32      7.77 o
  -8   3   1      130.60      141.91      7.53 o
  -7   3   1       14.73       10.88      2.91 o
  -6   3   1      369.55      395.83      9.39 o
  -5   3   1      293.34      300.60      7.55 o
  -4   3   1      141.27      141.94      4.24 o
  -3   3   1     9120.51     9112.11    147.69 o
  -2   3   1        1.88        2.59      0.89 o
  -1   3   1     2910.51     2758.98     56.47 o
   0   3   1     3495.42     3545.71     58.46 o
   1   3   1      293.41      286.78      5.74 o
   2   3   1     1061.50     1054.73     16.73 o
   3   3   1        0.06        3.11      1.07 o
   4   3   1      229.35      211.59      5.55 o
   5   3   1       63.06       50.14      5.43 o
   6   3   1     1239.63     1250.13     26.65 o
   7   3   1       56.05       47.86      6.44 o
   8   3   1      247.98      248.14     12.99 o
 -10   4   1        0.11       -6.66      7.07 o
  -9   4   1        5.02        7.77      4.00 o
  -8   4   1       31.39       34.38      4.31 o
  -7   4   1       41.80       44.47      4.48 o
  -6   4   1        2.08        1.41      1.85 o
  -5   4   1      261.11      280.74      6.69 o
  -4   4   1      139.09      148.86      4.55 o
  -3   4   1       16.76       19.77      1.83 o
  -2   4   1       88.56       78.01      2.14 o
  -1   4   1       21.60       19.31      3.44 o
   0   4   1       24.03       25.29      1.66 o
   1   4   1      541.99      562.63      9.82 o
   2   4   1      744.71      799.62     13.57 o
   3   4   1       38.53       23.89      2.24 o
   4   4   1      252.07      245.99      8.16 o
   5   4   1      765.35      690.86     16.58 o
   6   4   1        8.62        2.26      2.91 o
   7   4   1        9.43        3.43      4.24 o
   8   4   1       28.95       43.22      7.00 o
 -10   5   1       30.44       29.52      6.44 o
  -9   5   1      104.03      107.20      7.05 o
  -8   5   1       13.24       11.31      4.33 o
  -7   5   1      312.69      343.83      8.81 o
  -6   5   1      237.23      212.64      6.45 o
  -5   5   1      215.01      200.87      7.70 o
  -4   5   1     1918.88     1902.20     65.85 o
  -3   5   1     2205.93     2092.97     31.56 o
  -2   5   1      415.32      396.16      9.50 o
  -1   5   1        0.38        0.85      1.07 o
   0   5   1     2071.12     2225.20     33.17 o
   1   5   1     3207.27     3507.48     51.39 o
   2   5   1      256.95      187.72      5.02 o
   3   5   1      703.55      661.80     12.63 o
   4   5   1     3181.38     3050.86     54.67 o
   5   5   1       64.84       71.30      7.48 o
   6   5   1      147.96      141.08      8.06 o
   7   5   1       30.93       39.58     12.02 o
 -10   6   1        0.05       -2.83      4.00 o
  -9   6   1        1.72        1.41      3.26 o
  -8   6   1       20.93       18.60      3.74 o
  -7   6   1        5.02        3.47      2.65 o
  -6   6   1       48.72       52.93      3.65 o
  -5   6   1      448.59      414.09     10.18 o
  -4   6   1       17.55       19.35      1.85 o
  -3   6   1       65.78       68.67      2.32 o
  -2   6   1        2.15        0.94      1.63 o
  -1   6   1      216.38      219.67      4.89 o
   0   6   1      739.25      796.92     13.71 o
   1   6   1      239.08      218.81      5.52 o
   2   6   1      716.67      675.82     12.80 o
   3   6   1     1177.06     1174.81     23.90 o
   4   6   1       34.65       29.31      3.74 o
   5   6   1      142.21      152.07     10.19 o
   6   6   1        1.39        6.13      3.26 o
   7   6   1       44.71       47.85      7.45 o
 -10   7   1       24.78       15.55      7.07 o
  -9   7   1       95.91       96.15      9.00 o
  -8   7   1       61.76       65.02      9.90 o
  -7   7   1        0.58        2.12      2.12 o
  -6   7   1      546.07      527.42     11.05 o
  -5   7   1      590.48      588.98     11.50 o
  -4   7   1       32.87       21.22      3.27 o
  -3   7   1      344.34      364.26     12.77 o
  -2   7   1      136.04      110.28      6.00 o
  -1   7   1      230.33      241.71      6.31 o
   0   7   1      331.67      330.43      7.29 o
   1   7   1      991.47      946.70     16.73 o
   2   7   1     1260.74     1216.39     20.97 o
   3   7   1      164.71      149.78      6.66 o
   4   7   1       10.32        8.01      3.26 o
   5   7   1        8.13       12.22      3.48 o
   6   7   1       83.11       88.23      9.19 o
 -10   8   1        7.08       11.31      5.00 o
  -9   8   1       84.63       72.81      8.00 o
  -8   8   1        0.43       -4.95      3.53 o
  -7   8   1       99.53       96.01      9.02 o
  -6   8   1        4.49        1.93      2.65 o
  -5   8   1        0.58       -2.02      2.06 o
  -4   8   1        0.09       -0.61      2.06 o
  -3   8   1      188.82      191.39      7.04 o
  -2   8   1       44.91       48.21      4.31 o
  -1   8   1       38.27       43.45      3.74 o
   0   8   1       61.60       58.84      3.67 o
   1   8   1      281.46      285.26      7.29 o
   2   8   1      423.31      406.94     11.37 o
   3   8   1        0.18       -1.01      2.06 o
   4   8   1       75.38       81.82      6.43 o
   5   8   1       42.37       54.01      5.71 o
   6   8   1      902.90     1053.59     31.47 o
  -9   9   1       15.56        2.98      4.95 o
  -8   9   1      217.60      225.35     21.91 o
  -7   9   1      280.55      289.85     14.84 o
  -6   9   1        4.70        2.83      2.45 o
  -5   9   1      220.86      216.17      8.16 o
  -4   9   1     1575.49     1544.26     30.44 o
  -3   9   1      567.97      575.50     21.69 o
  -2   9   1       32.47       36.81      5.00 o
  -1   9   1       20.16       31.24      3.48 o
   0   9   1      153.89      145.98      7.57 o
   1   9   1      153.93      148.97      6.66 o
   2   9   1       51.73       59.99      8.81 o
   3   9   1       34.05       32.25      4.31 o
   4   9   1       43.73       47.88      5.95 o
   5   9   1      317.31      379.42     13.26 o
  -9  10   1       18.01       17.61      5.43 o
  -8  10   1        6.30        4.95      7.77 o
  -7  10   1        0.59       -3.34      2.65 o
  -6  10   1        9.70        9.05      4.20 o
  -5  10   1      196.82      204.47      8.08 o
  -4  10   1      180.84      178.89      9.85 o
  -3  10   1        0.41        0.28      1.28 o
  -2  10   1       13.40       11.87      2.91 o
  -1  10   1      116.60      114.03      6.78 o
   0  10   1        4.77       -1.41      2.45 o
   1  10   1        3.61        1.82      7.07 o
   2  10   1        6.82        0.71      4.95 o
   3  10   1      105.01      141.38     11.00 o
   4  10   1      775.12      844.02     26.99 o
  -9  11   1       20.21       32.32      6.44 o
  -8  11   1        2.91       10.05      4.95 o
  -7  11   1      493.34      536.74     17.89 o
  -6  11   1      554.09      546.80     15.46 o
  -5  11   1       17.99       16.03      5.22 o
  -4  11   1       21.35       26.53      4.08 o
  -3  11   1      125.14      127.15     11.64 o
  -2  11   1      262.95      246.64      9.23 o
  -1  11   1        2.31        3.60      2.65 o
   0  11   1        7.13        3.96      2.91 o
   1  11   1        0.53       -5.65      4.24 o
   2  11   1       46.38       43.58      6.44 o
   3  11   1       64.30       69.80      8.45 o
  -8  12   1        9.38        5.33      3.74 o
  -7  12   1        4.14        8.38      4.02 o
  -6  12   1       35.93       25.75      4.57 o
  -5  12   1        1.10        2.12      2.91 o
  -4  12   1       48.44       54.84      6.44 o
  -3  12   1      163.80      154.28      7.59 o
  -2  12   1      268.38      285.17     10.32 o
  -1  12   1      250.17      232.11      9.50 o
   0  12   1        2.88        0.20      3.53 o
   1  12   1      201.90      204.66     12.72 o
   2  12   1        7.00        0.71      4.00 o
  -7  13   1        3.51        7.94      3.74 o
  -6  13   1        4.65        5.11      3.74 o
  -5  13   1      125.58      130.86     12.02 o
  -4  13   1      266.34      269.31     12.99 o
  -3  13   1      873.03      859.82     21.19 o
  -2  13   1      607.07      620.42     17.10 o
  -1  13   1        0.98        0.45      5.22 o
   0  13   1       50.85       48.21     20.50 o
   1  13   1       12.09        6.30      8.48 o
  -6  14   1       10.18       10.00      3.74 o
  -5  14   1        3.43        3.30      3.26 o
  -4  14   1      480.36      465.62     44.52 o
  -3  14   1      965.30      961.00     23.59 o
  -2  14   1        0.01        1.41      3.26 o
  -1  14   1       23.14       27.38      6.44 o
   2 -15   2        0.47        2.83     10.60 o
   3 -15   2       12.46       11.31      5.00 o
   4 -15   2       80.43       79.26      9.00 o
   5 -15   2        0.32        0.71      4.00 o
   0 -14   2       31.69       42.93      7.45 o
   1 -14   2        4.52        6.42      3.74 o
   2 -14   2       50.91       48.36      5.40 o
   3 -14   2       58.46       59.64      5.95 o
   4 -14   2       31.33       17.61      5.43 o
   5 -14   2        0.05       -2.83      4.24 o
   6 -14   2       43.00       39.25      7.77 o
   7 -14   2       18.66       19.79      6.00 o
  -2 -13   2       92.23       95.98      9.46 o
  -1 -13   2       65.60       76.40      8.45 o
   0 -13   2        5.85        2.83      3.26 o
   1 -13   2       94.51       89.49     11.23 o
   2 -13   2      116.76      123.23      7.79 o
   3 -13   2        5.10        9.90      3.33 o
   4 -13   2      100.76       95.47      6.77 o
   5 -13   2       81.27       52.30      7.00 o
   6 -13   2        0.17        2.83      4.00 o
   7 -13   2      120.78      119.66     10.00 o
   8 -13   2        0.93       -1.10      4.42 o
  -3 -12   2        9.74       11.69      5.43 o
  -2 -12   2       14.38       17.67      5.00 o
  -1 -12   2       17.80       14.14      5.00 o
   0 -12   2      111.53      111.93      7.35 o
   1 -12   2       48.96       56.75      5.40 o
   2 -12   2      126.35      129.66      7.59 o
   3 -12   2      194.10      192.99      8.08 o
   4 -12   2      209.46      201.48      8.41 o
   5 -12   2      245.92      272.23      9.97 o
   6 -12   2       61.43       61.73      5.60 o
   7 -12   2       38.12       49.03      7.00 o
   8 -12   2        5.23       19.79      8.48 o
  -4 -11   2        1.00        0.00      4.00 o
  -3 -11   2        0.87        4.24      4.00 o
  -2 -11   2      248.60      250.47     12.46 o
  -1 -11   2      163.08      153.79     10.26 o
   0 -11   2      118.19      128.14     10.21 o
   1 -11   2      739.35      739.06     17.64 o
   2 -11   2      103.07       96.36      6.22 o
   3 -11   2      158.04      150.91     12.72 o
   4 -11   2      401.95      394.55     11.95 o
   5 -11   2        0.21       -1.88      2.45 o
   6 -11   2        7.02        4.44      3.39 o
   7 -11   2       36.36       37.80      6.36 o
   8 -11   2        0.10       -2.22      3.39 o
  -5 -10   2        1.14       -4.24      5.65 o
  -4 -10   2        1.04        1.88      3.26 o
  -3 -10   2      344.48      336.68     11.37 o
  -2 -10   2      188.45      168.63      9.46 o
  -1 -10   2       85.35       93.20      5.95 o
   0 -10   2     1850.08     1840.35     50.02 o
   1 -10   2        0.29       -2.02      2.14 o
   2 -10   2      780.12      787.32     18.67 o
   3 -10   2     1823.90     1821.33     35.02 o
   4 -10   2        8.74        2.52      3.93 o
   5 -10   2      374.23      366.25     28.27 o
   6 -10   2      155.13      153.15      9.78 o
   7 -10   2      176.36      185.30     12.63 o
   8 -10   2       54.03       59.67      5.71 o
   9 -10   2      165.28      159.84     17.67 o
  -5  -9   2        8.27        9.27      4.42 o
  -4  -9   2      356.44      299.85     10.61 o
  -3  -9   2      239.64      233.78     11.45 o
  -2  -9   2       38.68       42.21      4.02 o
  -1  -9   2     2518.77     2521.05     55.66 o
   0  -9   2      115.11      121.34      4.97 o
   1  -9   2      190.54      197.86      7.25 o
   2  -9   2      380.94      381.39     10.55 o
   3  -9   2        2.07        0.00      2.06 o
   4  -9   2       21.03       23.19      4.42 o
   5  -9   2       81.39       78.96      5.40 o
   6  -9   2        3.64        2.57      2.65 o
   7  -9   2      267.74      264.98      9.73 o
   8  -9   2        6.47        6.26      3.48 o
   9  -9   2       90.75       91.32      9.00 o
  -6  -8   2       16.72       10.60      6.36 o
  -5  -8   2        6.61        4.95      4.00 o
  -4  -8   2       91.43       80.73      5.95 o
  -3  -8   2      330.75      280.16      9.50 o
  -2  -8   2     1847.82     1814.88     29.49 o
  -1  -8   2       94.33      108.24      4.87 o
   0  -8   2      112.39      115.40      4.29 o
   1  -8   2      262.21      265.30      6.57 o
   2  -8   2     1108.88     1071.29     20.27 o
   3  -8   2     1037.91      997.76     16.80 o
   4  -8   2       46.47       44.54      2.81 o
   5  -8   2      342.99      347.22      9.35 o
   6  -8   2     1231.69     1250.36     22.01 o
   7  -8   2       28.54       30.84      8.27 o
   8  -8   2       78.69       85.11      7.26 o
   9  -8   2      352.49      381.99     15.47 o
  10  -8   2       63.04       65.03     11.31 o
  -7  -7   2       11.09       15.55      5.00 o
  -6  -7   2        5.91        7.54      8.48 o
  -5  -7   2        0.70        0.51      2.65 o
  -4  -7   2      748.12      681.97     16.58 o
  -3  -7   2      193.27      177.09      5.98 o
  -2  -7   2       11.36       12.58      2.12 o
  -1  -7   2       30.77       36.84      2.96 o
   0  -7   2       86.80       86.05      3.70 o
   1  -7   2      159.10      152.20      6.46 o
   2  -7   2       30.33       25.54      2.04 o
   3  -7   2      201.17      200.78     10.60 o
   4  -7   2       67.55       69.02      3.60 o
   5  -7   2      194.51      215.84      6.30 o
   6  -7   2      572.21      583.94     12.15 o
   7  -7   2      108.65      115.20      6.83 o
   8  -7   2        3.45        4.24      3.26 o
   9  -7   2       81.98       90.10      8.58 o
  10  -7   2       52.12       26.86      8.48 o
  -7  -6   2        3.97        5.81      4.42 o
  -6  -6   2        5.66        5.65      4.24 o
  -5  -6   2      842.04      859.99     27.54 o
  -4  -6   2      669.97      653.64     15.77 o
  -3  -6   2      325.10      299.80      7.58 o
  -2  -6   2      799.06      807.68     14.48 o
  -1  -6   2      848.56      952.65     16.23 o
   0  -6   2      224.31      192.89      4.87 o
   1  -6   2      564.78      464.79      8.73 o
   2  -6   2      458.05      420.33      8.01 o
   3  -6   2      809.95      858.22     24.24 o
   4  -6   2    13141.49    12983.35    410.94 o
   5  -6   2       53.52       49.93      3.80 o
   6  -6   2     2096.14     2270.27     35.68 o
   7  -6   2        3.46        2.70      2.97 o
   8  -6   2      196.42      206.48      7.96 o
   9  -6   2       16.12       13.43      5.00 o
  10  -6   2        8.98        5.34      9.19 o
  -8  -5   2       17.50       31.82      6.44 o
  -7  -5   2        2.51        3.84      4.24 o
  -6  -5   2      199.16      222.67     30.39 o
  -5  -5   2      850.65      776.11     17.92 o
  -4  -5   2       64.57       57.22      3.84 o
  -3  -5   2      460.55      471.16      9.70 o
  -2  -5   2      125.13      132.57      4.24 o
  -1  -5   2        4.39        0.35      1.41 o
   0  -5   2        7.95        3.91      1.07 o
   1  -5   2        0.26        0.00      0.78 o
   2  -5   2      178.23      166.16      4.76 o
   3  -5   2        2.65        0.24      0.89 o
   4  -5   2      490.37      490.94     11.57 o
   5  -5   2       51.16       54.04      3.31 o
   6  -5   2      144.60      146.87      7.14 o
   7  -5   2        0.68       -0.85      4.24 o
   8  -5   2       15.56       17.91      3.67 o
   9  -5   2       20.46       22.62      5.00 o
  10  -5   2        0.34        3.53      4.00 o
  -8  -4   2       67.85       70.34     10.60 o
  -7  -4   2        2.00        7.07      4.00 o
  -6  -4   2     1322.69     1273.40     33.47 o
  -5  -4   2      784.87      837.06     22.93 o
  -4  -4   2      566.42      573.52     12.85 o
  -3  -4   2        6.85        2.47      1.43 o
  -2  -4   2        0.49        0.35      1.41 o
  -1  -4   2        4.94       10.84      1.41 o
   0  -4   2      111.30       93.07      3.20 o
   1  -4   2      975.26      961.01     15.03 o
   2  -4   2        0.11        4.72      1.63 o
   3  -4   2      153.58      168.83      5.85 o
   4  -4   2      919.81      938.88     15.89 o
   5  -4   2       10.16       13.57      2.12 o
   6  -4   2       45.88       47.53      4.08 o
   7  -4   2        6.73        7.54      2.45 o
   8  -4   2       70.57       82.82     17.67 o
   9  -4   2       59.22       61.19     21.20 o
  10  -4   2      145.10      145.75     14.14 o
  -8  -3   2        8.39       11.31      5.00 o
  -7  -3   2      196.95      162.44     10.46 o
  -6  -3   2       55.47       56.24      6.44 o
  -5  -3   2      288.00      291.33     13.47 o
  -4  -3   2      154.66      153.43      4.74 o
  -3  -3   2       61.03       64.04      2.96 o
  -2  -3   2       14.68       12.99      1.52 o
  -1  -3   2      213.65      214.58      4.95 o
   0  -3   2        0.04       -0.71      0.71 o
   1  -3   2       80.64       77.16      2.69 o
   2  -3   2     1464.97     1532.32     32.47 o
   3  -3   2       17.32       24.85      3.09 o
   4  -3   2      358.83      347.98      7.40 o
   5  -3   2       18.64       18.45      2.45 o
   6  -3   2       25.02       24.66      2.83 o
   7  -3   2       34.36       34.06      3.74 o
   8  -3   2      172.65      169.88     10.60 o
   9  -3   2       21.81       27.28      6.00 o
  10  -3   2        1.17        1.41      5.00 o
  -9  -2   2       79.88       77.63     12.02 o
  -8  -2   2      119.23      116.88     13.43 o
  -7  -2   2      119.29      125.81      9.46 o
  -6  -2   2      571.76      549.76     14.96 o
  -5  -2   2       64.10       68.89      3.84 o
  -4  -2   2      427.53      507.50      9.82 o
  -3  -2   2      523.16      488.97      9.00 o
  -2  -2   2     5807.65     6109.62    100.38 o
  -1  -2   2     1005.17      907.10     15.51 o
   0  -2   2     7320.68     7525.35    182.74 o
   1  -2   2      107.33       92.10      3.67 o
   2  -2   2    39822.04    41241.14   1152.28 o
   3  -2   2      404.74      412.94      7.77 o
   4  -2   2     1403.39     1361.42     21.55 o
   5  -2   2       45.68       37.77      2.59 o
   6  -2   2       50.74       70.14      6.12 o
   7  -2   2      495.67      509.37     14.88 o
   8  -2   2       42.95       44.63      6.00 o
   9  -2   2      227.21      224.85     11.99 o
  -9  -1   2       79.56       71.15      8.45 o
  -8  -1   2      255.16      255.18     12.99 o
  -7  -1   2      134.17      131.50     14.14 o
  -6  -1   2       11.42        8.22      2.65 o
  -5  -1   2       13.10       12.34      1.85 o
  -4  -1   2      232.59      239.10      5.92 o
  -3  -1   2      699.04      709.51     11.83 o
  -2  -1   2      225.57      215.98      4.74 o
  -1  -1   2       19.96       23.62      1.43 o
   0  -1   2        6.76        6.66      0.82 o
   1  -1   2        0.01       -1.00      0.81 o
   2  -1   2      182.23      200.84      7.07 o
   3  -1   2        7.30        4.15      1.66 o
   4  -1   2      449.96      434.02     11.02 o
   5  -1   2        0.51        0.35      1.41 o
   6  -1   2       68.81       73.52      4.57 o
   7  -1   2        1.11        3.77      2.45 o
   8  -1   2      107.22      119.74     14.84 o
   9  -1   2      103.73      124.87     15.55 o
  -9   0   2        1.02        1.41      4.00 o
  -8   0   2      599.74      541.65     18.99 o
  -7   0   2      575.59      579.19     14.65 o
  -6   0   2        1.46        3.77      3.11 o
  -5   0   2       64.01       65.79      3.43 o
  -4   0   2     1963.29     2059.38     35.89 o
  -3   0   2      418.49      402.76      8.40 o
  -2   0   2      899.44      837.36     14.02 o
  -1   0   2      753.08      778.91     15.99 o
   0   0   2     2678.27     2740.89     69.20 o
   1   0   2     1281.60     1182.76     23.89 o
   2   0   2     2078.39     2134.47     31.09 o
   3   0   2      730.41      679.92     11.61 o
   4   0   2       51.14       47.34      2.59 o
   5   0   2      449.78      435.74      9.05 o
   6   0   2       14.51       14.14      3.26 o
   7   0   2       63.26       60.16      5.13 o
   8   0   2     1123.41     1136.66     31.99 o
   9   0   2        0.03       -0.16      4.42 o
  -9   1   2       26.28       24.03      6.00 o
  -8   1   2       54.46       51.01      8.48 o
  -7   1   2       34.57       29.06      3.74 o
  -6   1   2       50.66       51.41      3.31 o
  -5   1   2       31.88       32.95      2.59 o
  -4   1   2        0.15       -0.28      1.22 o
  -3   1   2      524.36      498.52     10.32 o
  -2   1   2      142.36      145.88      3.74 o
  -1   1   2        4.40       -1.06      0.71 o
   0   1   2       12.23       12.02      2.83 o
   1   1   2       70.89       74.42      3.39 o
   2   1   2      251.45      236.87      7.45 o
   3   1   2       19.98       21.22      1.28 o
   4   1   2      841.73      934.37     24.32 o
   5   1   2       84.88       83.40      8.48 o
   6   1   2      141.39      142.79      8.83 o
   7   1   2      402.72      407.52     14.99 o
   8   1   2        5.08       -0.71      4.95 o
   9   1   2       74.59       67.85     11.31 o
 -10   2   2      260.67      272.59     14.47 o
  -9   2   2      245.03      228.93     12.02 o
  -8   2   2      137.59      123.24      7.04 o
  -7   2   2      158.26      179.30     14.94 o
  -6   2   2      357.53      387.31      8.76 o
  -5   2   2     1407.05     1373.88     22.06 o
  -4   2   2     4018.61     3824.90     55.48 o
  -3   2   2     1022.21     1052.87     17.75 o
  -2   2   2     5847.41     5964.79     84.09 o
  -1   2   2     2309.99     2316.87     35.69 o
   0   2   2       57.67       86.56      2.95 o
   1   2   2      746.56      792.57     12.29 o
   2   2   2      143.05      178.40      5.40 o
   3   2   2     8122.88     8882.53    125.60 o
   4   2   2       15.47       19.98      2.62 o
   5   2   2      354.10      311.95      9.50 o
   6   2   2     2167.87     2129.22     40.26 o
   7   2   2      123.63      140.60     14.48 o
   8   2   2       58.00       46.48      7.00 o
 -10   3   2       46.20       55.31      8.48 o
  -9   3   2        8.95       10.37      4.42 o
  -8   3   2        6.40        8.76      2.91 o
  -7   3   2       19.40       19.77      3.48 o
  -6   3   2       19.52       19.97      3.52 o
  -5   3   2        6.85        5.91      1.63 o
  -4   3   2       64.06       63.92      5.62 o
  -3   3   2      450.44      407.27     17.62 o
  -2   3   2       11.76       10.60      1.07 o
  -1   3   2      139.05      128.60      2.94 o
   0   3   2        5.97        7.45      0.89 o
   1   3   2        0.29        0.47      0.89 o
   2   3   2     1897.69     1992.41     29.81 o
   3   3   2       15.03       16.26      2.17 o
   4   3   2      457.89      424.84     16.15 o
   5   3   2      489.27      477.63     37.46 o
   6   3   2       47.18       50.53      8.91 o
   7   3   2       27.73       33.53     10.60 o
   8   3   2       19.09       14.14      5.00 o
 -10   4   2      172.55      214.87     16.96 o
  -9   4   2       37.91       18.97      7.86 o
  -8   4   2       75.78       82.09      7.00 o
  -7   4   2     1230.19     1211.69     30.47 o
  -6   4   2     1127.00     1052.77     20.91 o
  -5   4   2       57.34       50.38      8.83 o
  -4   4   2      245.11      236.45      8.24 o
  -3   4   2        6.96        8.86      2.24 o
  -2   4   2       38.69       43.43      2.45 o
  -1   4   2       53.00       51.68      4.00 o
   0   4   2     2081.08     2086.52     31.05 o
   1   4   2     2624.44     2667.88     45.65 o
   2   4   2        8.42        9.90      1.28 o
   3   4   2      400.20      361.39      7.76 o
   4   4   2      676.29      655.48     15.22 o
   5   4   2      385.93      379.22     14.24 o
   6   4   2       44.91       48.76      4.90 o
   7   4   2       16.29       24.03      8.48 o
   8   4   2       14.99       16.96      6.00 o
 -10   5   2       61.68       69.30     12.02 o
  -9   5   2        7.95        5.25      3.48 o
  -8   5   2       41.45       42.44      4.90 o
  -7   5   2       36.99       37.21      4.08 o
  -6   5   2       11.12       10.59      2.25 o
  -5   5   2      104.51      103.40      4.08 o
  -4   5   2       33.52       35.34      2.59 o
  -3   5   2       32.68       39.17      2.16 o
  -2   5   2       53.30       46.15      3.78 o
  -1   5   2      915.29      935.47     17.02 o
   0   5   2        0.63        0.00      1.02 o
   1   5   2       25.27       29.68      2.40 o
   2   5   2        9.19        8.28      1.66 o
   3   5   2       97.15       87.59      5.13 o
   4   5   2      762.00      750.62     17.67 o
   5   5   2       51.18       59.12      5.13 o
   6   5   2        1.57        1.41      2.65 o
   7   5   2       13.21       10.52      4.42 o
 -10   6   2        1.21       -4.95      4.95 o
  -9   6   2      350.02      365.92     12.19 o
  -8   6   2      356.61      374.23     13.89 o
  -7   6   2      353.84      337.19      8.52 o
  -6   6   2       39.86       42.56      3.31 o
  -5   6   2       84.85       78.83      3.70 o
  -4   6   2      127.38      145.47      4.44 o
  -3   6   2      581.93      569.47     13.06 o
  -2   6   2     7584.33     7461.93    123.75 o
  -1   6   2      311.17      357.55      7.15 o
   0   6   2      681.14      729.39     14.76 o
   1   6   2      217.75      214.79      5.52 o
   2   6   2      111.59      121.78      4.39 o
   3   6   2      412.74      418.29     11.37 o
   4   6   2       69.11       73.19      5.40 o
   5   6   2        1.49       -2.36      2.45 o
   6   6   2       30.56       25.53      4.31 o
   7   6   2       82.21       76.09      8.45 o
 -10   7   2        0.02       -7.07      7.07 o
  -9   7   2        1.30        1.41      4.00 o
  -8   7   2        8.21        4.04      6.36 o
  -7   7   2        0.61        2.36      2.45 o
  -6   7   2        3.20        0.85      2.13 o
  -5   7   2       16.72       16.14      2.65 o
  -4   7   2      119.76      111.06      5.60 o
  -3   7   2      402.43      401.47     12.99 o
  -2   7   2       61.07       55.61      8.22 o
  -1   7   2      444.99      496.53      9.62 o
   0   7   2       92.87       90.36      3.64 o
   1   7   2      149.52      140.81      5.92 o
   2   7   2        5.10        6.18      2.03 o
   3   7   2        0.09        0.00      2.06 o
   4   7   2      145.57      165.64      9.27 o
   5   7   2      125.68      120.17      7.66 o
   6   7   2      237.76      270.66     13.50 o
 -10   8   2      201.22      207.56     12.72 o
  -9   8   2      514.39      506.74     18.99 o
  -8   8   2      146.57      130.89     14.84 o
  -7   8   2       19.46       20.94      3.26 o
  -6   8   2       72.33       66.40      5.32 o
  -5   8   2     1075.01     1065.28     24.18 o
  -4   8   2     1798.02     1753.52     33.44 o
  -3   8   2      109.46      121.10      5.95 o
  -2   8   2      926.48      999.89     25.47 o
  -1   8   2        2.43        0.71      3.00 o
   0   8   2      431.47      444.75      9.18 o
   1   8   2       31.92       28.82      2.69 o
   2   8   2       49.42       52.47      4.57 o
   3   8   2       58.13       58.62      5.40 o
   4   8   2       34.85       42.56      6.37 o
   5   8   2        0.25       -2.06      2.65 o
   6   8   2      222.68      232.16     19.79 o
  -9   9   2        5.94        3.46      4.42 o
  -8   9   2       18.93       13.51      5.65 o
  -7   9   2        3.52        1.03      4.09 o
  -6   9   2       16.18        9.19      2.91 o
  -5   9   2        0.21       -1.41      2.45 o
  -4   9   2       55.80       57.16      4.90 o
  -3   9   2      104.04      101.05      6.50 o
  -2   9   2        7.03        7.84      3.18 o
  -1   9   2      132.71      126.06      6.13 o
   0   9   2      348.62      339.21     10.55 o
   1   9   2      418.32      393.84     11.62 o
   2   9   2      103.87      104.78      9.00 o
   3   9   2        0.46        1.21      3.39 o
   4   9   2       13.39       20.71      4.31 o
   5   9   2      301.93      297.64     19.51 o
  -9  10   2      142.60      127.28     23.32 o
  -8  10   2        2.31        5.86      3.53 o
  -7  10   2        4.08        8.95      3.26 o
  -6  10   2        8.04        6.79      2.91 o
  -5  10   2       32.49       33.63      4.11 o
  -4  10   2      236.02      232.86      8.68 o
  -3  10   2        0.46        3.30      2.45 o
  -2  10   2       93.07       79.26      7.00 o
  -1  10   2     1382.83     1385.26     28.54 o
   0  10   2     1215.20     1258.30     26.60 o
   1  10   2       99.99      114.78      9.00 o
   2  10   2        2.47       -0.20      3.39 o
   3  10   2        0.00       -2.83      4.24 o
   4  10   2      104.44       94.73     10.00 o
  -9  11   2       76.78       72.61      8.45 o
  -8  11   2       31.54       34.54      6.44 o
  -7  11   2        9.52        7.07      4.00 o
  -6  11   2       37.93       40.87      6.97 o
  -5  11   2      114.81      121.89      7.59 o
  -4  11   2       39.85       44.92      5.07 o
  -3  11   2       67.18       50.89      8.48 o
  -2  11   2      946.96      917.68     20.91 o
  -1  11   2     1623.09     1624.84     35.12 o
   0  11   2      214.07      229.59      9.15 o
   1  11   2       17.93       25.56      5.00 o
   2  11   2       29.14       13.11      5.43 o
   3  11   2       78.85       84.83      9.00 o
  -8  12   2       13.60        8.17      4.42 o
  -7  12   2        0.26        1.21      3.48 o
  -6  12   2      123.22      110.54      7.59 o
  -5  12   2       28.66       31.04      4.57 o
  -4  12   2      147.91      168.99      8.41 o
  -3  12   2      174.12      170.66      8.16 o
  -2  12   2      803.72      838.21     20.37 o
  -1  12   2      349.67      353.10     11.95 o
   0  12   2       59.37       66.47      8.00 o
   1  12   2       18.69       22.40      5.65 o
   2  12   2       13.93        9.61      8.48 o
  -7  13   2       40.27       22.59      4.67 o
  -6  13   2      135.04      142.24      8.98 o
  -5  13   2       22.08       21.93      5.00 o
  -4  13   2       57.29       64.45      5.95 o
  -3  13   2       13.83        8.99      3.48 o
  -2  13   2       80.02       75.61      7.49 o
  -1  13   2       24.41       34.44      6.44 o
   0  13   2       17.53       19.66      5.43 o
   1  13   2       46.54       36.86      7.77 o
  -6  14   2       65.04       62.49      8.00 o
  -5  14   2        8.79        1.41      3.26 o
  -4  14   2       78.56       77.56      8.45 o
  -3  14   2       15.18       13.14      4.31 o
  -2  14   2        1.01        6.26      3.48 o
  -1  14   2       15.19       19.08      6.00 o
   2 -15   3        0.03       -6.00      4.00 o
   3 -15   3       52.89       61.25      8.45 o
   4 -15   3      242.43      244.67     13.47 o
   5 -15   3       90.49       96.61     10.46 o
   0 -14   3        8.58        7.49      4.23 o
   1 -14   3       36.82       32.38     13.43 o
   2 -14   3        4.74        4.87      7.07 o
   3 -14   3      922.92      934.06     28.94 o
   4 -14   3       22.11       22.62      8.48 o
   5 -14   3       27.51       25.99      5.43 o
   6 -14   3       28.26       24.98      7.77 o
   7 -14   3       27.97       16.96      7.07 o
  -2 -13   3       40.55       56.01     13.43 o
  -1 -13   3       11.43        8.48      5.00 o
   0 -13   3        3.14        0.47      4.44 o
   1 -13   3        9.17        8.89      3.48 o
   2 -13   3      764.98      767.63     19.23 o
   3 -13   3       25.25       30.01      6.36 o
   4 -13   3        4.32       -1.41      4.95 o
   5 -13   3      281.07      274.24     18.38 o
   6 -13   3       10.84        7.70      4.42 o
   7 -13   3       65.12       72.56      8.45 o
  -3 -12   3      245.11      283.81     14.47 o
  -2 -12   3        5.03       10.84      4.42 o
  -1 -12   3        0.85       -1.55      2.91 o
   0 -12   3       41.49       39.26      4.90 o
   1 -12   3     1299.91     1313.07     38.69 o
   2 -12   3       89.02       84.95      8.36 o
   3 -12   3       77.07       79.16      7.45 o
   4 -12   3       61.21       57.33      5.40 o
   5 -12   3       20.30        8.66      7.77 o
   6 -12   3       14.04       10.21      4.42 o
   7 -12   3       10.84        6.75      4.42 o
   8 -12   3        6.20        7.85      5.65 o
  -4 -11   3       47.87       52.30     11.31 o
  -3 -11   3       89.86       91.45     10.60 o
  -2 -11   3       10.05        4.24      4.00 o
  -1 -11   3      243.82      225.89      8.90 o
   0 -11   3      646.84      623.41     16.00 o
   1 -11   3       59.47       60.19      5.40 o
   2 -11   3      184.05      182.24      7.25 o
   3 -11   3        5.21        3.77      2.89 o
   4 -11   3       24.27       17.17      3.48 o
   5 -11   3      266.77      269.83     11.96 o
   6 -11   3       20.35       23.95      4.35 o
   7 -11   3      132.53      130.86     12.02 o
   8 -11   3       48.56       31.68      6.00 o
   9 -11   3      189.50      159.65     12.72 o
  -5 -10   3       80.03       77.90     11.31 o
  -4 -10   3      148.37      142.84     17.64 o
  -3 -10   3        0.76       -2.96      2.65 o
  -2 -10   3      218.01      218.47      8.57 o
  -1 -10   3        0.31       -0.94      2.45 o
   0 -10   3      278.95      294.00     15.00 o
   1 -10   3      242.84      237.27      8.41 o
   2 -10   3       48.94       46.52      4.31 o
   3 -10   3        3.23        0.40      2.06 o
   4 -10   3       23.37       18.78      3.26 o
   5 -10   3       49.85       57.58      4.76 o
   6 -10   3       20.04       16.54      3.26 o
   7 -10   3        4.44        2.83      3.39 o
   8 -10   3      356.91      378.85     22.62 o
  -5  -9   3       81.08       73.75      8.00 o
  -4  -9   3       10.73        8.48      3.33 o
  -3  -9   3       39.39       50.54      4.90 o
  -2  -9   3      426.80      425.39     10.23 o
  -1  -9   3     1484.42     1443.86     24.50 o
   0  -9   3      657.17      645.93     12.77 o
   1  -9   3     1301.76     1365.17     22.72 o
   2  -9   3      129.24      158.11     14.84 o
   3  -9   3        3.93        9.38      2.65 o
   4  -9   3       75.94       78.70      6.44 o
   5  -9   3       16.63       22.48      5.65 o
   6  -9   3      856.42      848.02     33.93 o
   7  -9   3        7.22       10.84      3.26 o
   8  -9   3      702.12      663.94     24.55 o
   9  -9   3      118.85      130.05     14.14 o
  -6  -8   3        3.47       -2.12      4.95 o
  -5  -8   3       93.42       80.03      8.00 o
  -4  -8   3       10.91        5.14      2.65 o
  -3  -8   3      918.94      855.56     16.60 o
  -2  -8   3      987.91      962.05     17.65 o
  -1  -8   3      166.30      167.11      5.59 o
   0  -8   3      321.83      335.00      7.73 o
   1  -8   3       96.01       91.39      3.64 o
   2  -8   3       13.03       15.82      2.45 o
   3  -8   3        0.01        0.26      1.52 o
   4  -8   3       24.79       24.92      2.40 o
   5  -8   3        0.14        1.84      2.12 o
   6  -8   3      156.80      170.48      6.11 o
   7  -8   3        4.81        4.15      2.25 o
   8  -8   3      139.79      142.03      7.86 o
   9  -8   3        0.49        1.41      4.00 o
  -7  -7   3       23.44       21.20      6.00 o
  -6  -7   3       23.95       17.67      5.00 o
  -5  -7   3      174.04      148.18      9.46 o
  -4  -7   3      734.39      655.10     16.04 o
  -3  -7   3     1299.58     1377.30     23.67 o
  -2  -7   3      457.36      458.45     10.06 o
  -1  -7   3      582.04      583.35     11.28 o
   0  -7   3      343.61      391.26      8.77 o
   1  -7   3      347.19      408.04      8.25 o
   2  -7   3        6.50       10.14      1.66 o
   3  -7   3     1335.91     1339.52     21.51 o
   4  -7   3      260.47      304.75      8.08 o
   5  -7   3       31.34       25.63      2.69 o
   6  -7   3      360.26      365.18      8.81 o
   7  -7   3      154.31      144.28      6.77 o
   8  -7   3      139.32      155.73      8.16 o
   9  -7   3        9.90       16.96      5.00 o
  10  -7   3       14.14        4.95      5.00 o
  -7  -6   3       60.48       74.28      9.19 o
  -6  -6   3       40.89       30.41      6.00 o
  -5  -6   3       88.11       78.87      5.71 o
  -4  -6   3       76.30       89.30      6.94 o
  -3  -6   3      556.27      563.63     11.65 o
  -2  -6   3      105.85       98.24      4.08 o
  -1  -6   3        0.14       -1.06      1.41 o
   0  -6   3       12.48       11.51      1.52 o
   1  -6   3       47.03       39.13      2.65 o
   2  -6   3        9.99       13.27      1.66 o
   3  -6   3        0.16        0.81      0.79 o
   4  -6   3      746.91      784.64     14.08 o
   5  -6   3      134.45      147.28      5.27 o
   6  -6   3       87.26       86.48      4.74 o
   7  -6   3        3.63        4.24      2.45 o
   8  -6   3       29.69       19.98      4.04 o
   9  -6   3        2.16        4.95      4.95 o
  10  -6   3       17.21       12.02      5.00 o
  -8  -5   3       91.85       93.97     14.14 o
  -7  -5   3      191.53      203.88     11.46 o
  -6  -5   3      222.81       96.13     11.31 o
  -5  -5   3       35.38       27.41      3.48 o
  -4  -5   3     1727.83     1760.89     28.80 o
  -3  -5   3     1178.64     1168.92     19.79 o
  -2  -5   3        0.76        0.13      2.69 o
  -1  -5   3       86.55      118.78      3.84 o
   0  -5   3     3333.99     3381.43     49.08 o
   1  -5   3       68.83       70.09      3.67 o
   2  -5   3      709.85      758.49     12.66 o
   3  -5   3     2407.20     2191.36     45.94 o
   4  -5   3    27054.65    28826.11    472.38 o
   5  -5   3       13.56       14.95      2.45 o
   6  -5   3      274.14      285.32      7.77 o
   7  -5   3       21.26       24.57      3.12 o
   8  -5   3        1.00       -1.13      3.27 o
   9  -5   3        5.36        1.62      3.53 o
  10  -5   3       25.58       27.55      6.00 o
  -8  -4   3       37.73       48.98      7.77 o
  -7  -4   3       81.49       77.36      8.00 o
  -6  -4   3      146.58      138.90      9.00 o
  -5  -4   3      972.06      944.35     19.55 o
  -4  -4   3      263.20      258.98     13.06 o
  -3  -4   3       51.21       51.82      3.12 o
  -2  -4   3        0.34        2.83      1.41 o
  -1  -4   3      755.61      775.98     13.06 o
   0  -4   3       72.99       78.91      6.53 o
   1  -4   3       29.54       31.40      1.66 o
   2  -4   3       35.64       35.65      2.13 o
   3  -4   3      221.22      223.34      5.27 o
   4  -4   3      226.23      235.91      5.81 o
   5  -4   3       56.05       57.20      3.53 o
   6  -4   3      195.99      205.68      6.16 o
   7  -4   3       60.36       64.34      4.28 o
   8  -4   3        4.77        3.43      3.39 o
   9  -4   3        0.09        0.00      4.00 o
  10  -4   3        0.42       -0.71      5.00 o
  -8  -3   3       72.64       71.17     12.72 o
  -7  -3   3        0.13       -0.61      4.24 o
  -6  -3   3     2471.24     2340.32     53.98 o
  -5  -3   3     2337.19     2270.93     40.21 o
  -4  -3   3      308.47      310.39      7.17 o
  -3  -3   3       14.88        4.85      2.48 o
  -2  -3   3     1134.62     1312.60     20.50 o
  -1  -3   3        0.46        2.79      2.04 o
   0  -3   3     2527.03     2445.74    104.21 o
   1  -3   3     3261.68     3206.69     45.90 o
   2  -3   3     4053.50     3937.44     64.47 o
   3  -3   3      137.36      130.56      6.94 o
   4  -3   3       90.13      116.15      5.17 o
   5  -3   3      162.58      129.61      4.39 o
   6  -3   3      746.81      746.64     20.61 o
   7  -3   3      807.82      859.83     19.59 o
   8  -3   3      152.59      148.89      7.86 o
   9  -3   3        5.23        4.95      4.00 o
  -9  -2   3        2.73       -2.65      7.77 o
  -8  -2   3      112.50      127.37     10.00 o
  -7  -2   3      289.04      266.86     21.91 o
  -6  -2   3      278.28      281.27     17.34 o
  -5  -2   3      255.40      261.90      6.57 o
  -4  -2   3        1.97        1.41      1.41 o
  -3  -2   3       37.07       41.30      2.59 o
  -2  -2   3       28.29       23.68      2.04 o
  -1  -2   3      287.33      295.13      6.53 o
   0  -2   3      113.33      107.43      2.59 o
   1  -2   3       24.45       22.64      1.07 o
   2  -2   3        2.71        2.23      1.05 o
   3  -2   3        2.39        1.18      0.89 o
   4  -2   3      205.08      195.32      7.75 o
   5  -2   3       49.57       46.79      3.26 o
   6  -2   3      271.38      294.59      8.68 o
   7  -2   3      265.97      250.28     11.00 o
   8  -2   3        0.52       -4.50      3.00 o
   9  -2   3       69.83       65.52      8.00 o
  -9  -1   3        6.19        9.19      5.00 o
  -8  -1   3      761.77      774.63     24.47 o
  -7  -1   3      969.62      924.51     25.99 o
  -6  -1   3      429.95      409.34     12.47 o
  -5  -1   3       33.53       32.38      2.59 o
  -4  -1   3     3059.60     3223.09     47.35 o
  -3  -1   3     2388.71     2383.07     35.16 o
  -2  -1   3    10277.34    10598.32    148.41 o
  -1  -1   3     7188.50     7521.02    121.31 o
   0  -1   3     9702.18     9540.43    217.71 o
   1  -1   3     1192.07     1143.87     16.94 o
   2  -1   3      581.63      488.82      8.44 o
   3  -1   3     1112.40     1119.16     17.65 o
   4  -1   3      310.48      288.98      6.45 o
   5  -1   3     5363.65     5541.81     80.38 o
   6  -1   3      158.43      155.49      6.77 o
   7  -1   3       53.27       58.32      6.44 o
   8  -1   3      448.81      460.95     16.99 o
   9  -1   3      122.05      129.05     15.55 o
  -9   0   3       28.32       33.36      6.00 o
  -8   0   3      177.86      195.43     22.62 o
  -7   0   3       37.59       33.66      4.27 o
  -6   0   3        6.73        3.30      2.45 o
  -5   0   3      203.68      213.17      6.94 o
  -4   0   3        8.87        7.74      1.07 o
  -3   0   3      325.65      310.32      5.90 o
  -2   0   3       20.40       17.54      1.63 o
  -1   0   3        0.01       -0.35      0.71 o
   0   0   3        5.73        6.01      0.82 o
   1   0   3       14.14       15.24      1.43 o
   2   0   3       38.02       38.02      1.85 o
   3   0   3       21.49       21.82      2.45 o
   4   0   3      862.53      875.09     14.93 o
   5   0   3      173.64      178.61      5.42 o
   6   0   3       38.78       31.18      4.98 o
   7   0   3       86.63       79.89      5.71 o
   8   0   3        0.06       -4.64      3.39 o
   9   0   3       44.61       50.01      7.45 o
  -9   1   3      523.20      527.20     19.47 o
  -8   1   3      600.95      661.69     23.32 o
  -7   1   3      708.25      682.39     22.90 o
  -6   1   3      472.61      499.73     12.82 o
  -5   1   3     3312.42     3313.31     48.94 o
  -4   1   3     2474.00     2363.54     40.50 o
  -3   1   3       13.67        8.10      1.32 o
  -2   1   3      552.60      553.37      9.15 o
  -1   1   3     8320.34     8266.15    115.72 o
   0   1   3     1211.07     1176.24     20.12 o
   1   1   3      434.66      481.73      7.88 o
   2   1   3     1264.28     1255.69     26.23 o
   3   1   3     2442.06     2407.24     41.89 o
   4   1   3     1191.76     1159.79     22.85 o
   5   1   3       40.47       50.76      4.70 o
   6   1   3      103.96      108.08     12.02 o
   7   1   3      184.80      199.78     11.44 o
   8   1   3        0.49        1.41      4.00 o
   9   1   3       33.47       27.50      6.44 o
 -10   2   3       47.61       47.87      7.45 o
  -9   2   3      129.71      139.56     10.46 o
  -8   2   3      156.70      167.46      7.59 o
  -7   2   3       39.87       37.08      4.08 o
  -6   2   3      147.80      144.01      5.95 o
  -5   2   3        9.51        7.38      1.85 o
  -4   2   3      102.06      103.98      3.65 o
  -3   2   3       63.94       55.74      2.65 o
  -2   2   3       27.79       20.08      1.66 o
  -1   2   3      146.22      151.48      3.31 o
   0   2   3        0.03       -0.55      0.81 o
   1   2   3      528.11      537.29     10.55 o
   2   2   3      281.90      262.49      8.45 o
   3   2   3      194.79      204.82     10.60 o
   4   2   3       20.16        6.89      5.37 o
   5   2   3       33.13       39.58      7.07 o
   6   2   3      179.25      179.85      9.46 o
   7   2   3       28.76       25.52      5.00 o
   8   2   3        4.78        4.04      7.07 o
 -10   3   3      423.11      449.98     18.47 o
  -9   3   3      801.38      787.77     24.47 o
  -8   3   3        0.27        0.77      2.65 o
  -7   3   3      294.03      294.50      9.50 o
  -6   3   3      691.62      688.00     13.34 o
  -5   3   3     1063.75     1004.89     17.11 o
  -4   3   3       42.71       41.70      2.45 o
  -3   3   3      597.37      582.18     10.23 o
  -2   3   3     1641.26     1729.12     27.82 o
  -1   3   3        0.09        1.13      1.07 o
   0   3   3    11305.99    11658.72    189.29 o
   1   3   3       89.08       75.58      2.69 o
   2   3   3     4498.11     5048.92     72.58 o
   3   3   3      185.73      141.54      5.40 o
   4   3   3        3.79        5.18      2.45 o
   5   3   3       18.98       18.01      3.26 o
   6   3   3       24.14       25.56      5.00 o
   7   3   3       77.77       83.73      6.77 o
   8   3   3      198.82      207.07     14.14 o
 -10   4   3       61.60       77.48      8.45 o
  -9   4   3       57.75       60.00      7.18 o
  -8   4   3       14.93       16.17      3.48 o
  -7   4   3        5.37        3.30      2.45 o
  -6   4   3        0.01       -1.98      1.66 o
  -5   4   3       75.04       78.73      3.84 o
  -4   4   3       70.12       74.20      3.12 o
  -3   4   3      152.34      157.34      4.29 o
  -2   4   3      104.54      107.52      3.06 o
  -1   4   3      661.26      657.66     11.05 o
   0   4   3       65.23       66.70      2.69 o
   1   4   3      716.21      838.86     16.54 o
   2   4   3      212.72      173.20      4.55 o
   3   4   3       55.43       50.93      5.00 o
   4   4   3       34.32       29.54      4.37 o
   5   4   3       72.11       69.46      5.71 o
   6   4   3      135.68      146.11      8.78 o
   7   4   3      530.12      512.86     15.46 o
   8   4   3       12.06        5.18      9.90 o
 -10   5   3       98.48      110.26     14.14 o
  -9   5   3       27.92       21.94      4.95 o
  -8   5   3      385.11      391.09     14.47 o
  -7   5   3     1155.71     1094.98     27.93 o
  -6   5   3      474.21      482.09     11.90 o
  -5   5   3      676.54      681.83     14.36 o
  -4   5   3     1375.50     1356.72     21.69 o
  -3   5   3      382.72      350.47     12.62 o
  -2   5   3     3393.41     3393.99     57.94 o
  -1   5   3     1524.34     1677.52     28.98 o
   0   5   3     2414.69     2665.34     39.54 o
   1   5   3      241.75      201.79      5.99 o
   2   5   3        5.15        5.65      2.06 o
   3   5   3       12.79       15.09      2.91 o
   4   5   3       12.81       16.67      3.26 o
   5   5   3       62.74       73.12      5.71 o
   6   5   3      208.38      212.99      8.98 o
   7   5   3       34.63       31.36      6.00 o
 -10   6   3       19.05       32.51      8.48 o
  -9   6   3       63.97       71.17      7.45 o
  -8   6   3       15.54       13.63      4.95 o
  -7   6   3       27.49       29.85      3.74 o
  -6   6   3       14.64       13.00      2.25 o
  -5   6   3        7.02        3.96      1.66 o
  -4   6   3        0.56       -0.40      1.11 o
  -3   6   3        4.08        5.48      1.81 o
  -2   6   3      345.00      357.10      9.23 o
  -1   6   3      151.57      159.95      4.02 o
   0   6   3      191.12      186.23      5.02 o
   1   6   3        3.78        2.26      1.66 o
   2   6   3      196.32      182.83      5.24 o
   3   6   3       56.66       73.02      5.40 o
   4   6   3      151.61      188.12      7.86 o
   5   6   3      156.41      152.42      8.08 o
   6   6   3       86.89      109.40      7.86 o
   7   6   3        0.01        4.95      5.00 o
 -10   7   3      222.16      217.48     14.14 o
  -9   7   3       32.40       39.38      6.44 o
  -8   7   3      232.46      234.28     14.14 o
  -7   7   3      625.76      639.42     20.47 o
  -6   7   3      154.95      177.18      7.04 o
  -5   7   3      196.62      207.01      7.59 o
  -4   7   3       37.17       43.94      8.03 o
  -3   7   3       20.85       20.95      2.91 o
  -2   7   3      280.97      243.79      7.86 o
  -1   7   3     1200.72     1229.46     22.84 o
   0   7   3      100.96      124.23      4.97 o
   1   7   3     1218.42     1284.62     24.62 o
   2   7   3      770.26      818.50     18.41 o
   3   7   3      166.03      196.47      7.86 o
   4   7   3       91.53      100.63      7.04 o
   5   7   3       48.26       55.41      5.60 o
   6   7   3       10.09       11.69      3.92 o
 -10   8   3        0.15       -0.71      4.00 o
  -9   8   3       56.80       53.71      7.45 o
  -8   8   3        2.45       -2.83      3.39 o
  -7   8   3      149.98      137.04     14.35 o
  -6   8   3      207.00      211.26      8.16 o
  -5   8   3        8.77        9.12      2.65 o
  -4   8   3       27.93       27.05      3.74 o
  -3   8   3      156.60      155.20      6.53 o
  -2   8   3      635.48      643.28     18.47 o
  -1   8   3      391.52      387.36     10.86 o
   0   8   3      666.40      674.83     15.95 o
   1   8   3     1105.64     1174.65     23.06 o
   2   8   3      714.94      800.94     33.18 o
   3   8   3       51.28       45.72      4.57 o
   4   8   3        8.19       15.15      3.48 o
   5   8   3      137.69      152.92     12.27 o
  -9   9   3        6.88        0.71      4.00 o
  -8   9   3      107.24      124.40     14.14 o
  -7   9   3      250.81      237.53     20.00 o
  -6   9   3       54.26       54.02      4.90 o
  -5   9   3       43.49       55.74      4.90 o
  -4   9   3       73.71       91.12      8.82 o
  -3   9   3      630.78      618.85     15.22 o
  -2   9   3      765.63      699.00     59.15 o
  -1   9   3        4.08        7.07      3.39 o
   0   9   3      441.21      484.50     13.01 o
   1   9   3      511.50      500.28     17.47 o
   2   9   3      105.91      112.49      9.00 o
   3   9   3        1.87        1.62      3.53 o
   4   9   3       71.40       58.41      7.45 o
   5   9   3       25.77       31.62      6.44 o
  -9  10   3        1.19       -0.71      4.00 o
  -8  10   3      125.10       95.42      9.00 o
  -7  10   3       10.74        9.90      3.26 o
  -6  10   3        4.49        5.65      3.26 o
  -5  10   3       13.66       14.71      3.26 o
  -4  10   3      529.80      566.84     27.98 o
  -3  10   3      135.42      141.00      7.25 o
  -2  10   3       34.18       31.27      4.08 o
  -1  10   3        1.34        1.41      2.67 o
   0  10   3       44.66       48.79      4.97 o
   1  10   3        5.52        9.90      4.00 o
   2  10   3      149.04      167.14     11.46 o
   3  10   3      120.92      126.88     12.02 o
   4  10   3       15.20       23.32      6.00 o
  -9  11   3        2.88        4.71      4.42 o
  -8  11   3       11.09       12.02      5.00 o
  -7  11   3       92.11       98.99      7.35 o
  -6  11   3       84.81       97.65      7.04 o
  -5  11   3      314.61      312.45     12.32 o
  -4  11   3      414.55      413.35     12.77 o
  -3  11   3      241.96      220.32     15.61 o
  -2  11   3      171.26      183.45      8.59 o
  -1  11   3      135.27      136.43      7.68 o
   0  11   3       34.50       24.29      5.43 o
   1  11   3      201.44      203.60     11.99 o
   2  11   3       84.41       89.53      9.46 o
   3  11   3        0.87       -0.16      4.42 o
  -8  12   3        3.63       -1.41      4.00 o
  -7  12   3       63.41       64.64      6.53 o
  -6  12   3       50.70       62.27     11.68 o
  -5  12   3      273.22      277.93     10.86 o
  -4  12   3      120.90      137.49      8.41 o
  -3  12   3       64.08       59.37      9.90 o
  -2  12   3      101.68      116.68      7.59 o
  -1  12   3      500.91      419.82     13.33 o
   0  12   3      379.69      389.27     16.47 o
   1  12   3      211.29      216.94     12.46 o
   2  12   3        7.82        2.36      4.42 o
  -7  13   3      362.97      392.88     13.83 o
  -6  13   3      491.56      486.79     15.22 o
  -5  13   3       41.60       43.54      5.40 o
  -4  13   3       13.38       25.99      5.43 o
  -3  13   3      121.37      117.12      8.41 o
  -2  13   3       53.52       46.68      5.40 o
  -1  13   3       50.79       48.55      7.45 o
   0  13   3       93.88      108.08     10.46 o
  -6  14   3      168.13      164.78     11.47 o
  -5  14   3        5.37       -1.41      5.65 o
  -4  14   3       22.83       16.37      6.19 o
  -3  14   3       13.93       16.02      4.08 o
  -2  14   3      139.58      145.18     31.81 o
  -1  14   3      183.61      204.22     14.47 o
   2 -15   4       25.30       18.51      6.36 o
   3 -15   4      165.39      196.36     13.99 o
   4 -15   4       43.04       12.25     19.79 o
   5 -15   4      223.47      237.68     19.79 o
   0 -14   4        5.29        6.36      5.00 o
   1 -14   4       10.36        2.83      4.00 o
   2 -14   4       63.55       61.57      8.00 o
   3 -14   4      111.37      103.78      9.85 o
   4 -14   4      164.56      166.71     12.46 o
   5 -14   4        0.30       -1.41      4.00 o
   6 -14   4       51.04       58.41      7.45 o
  -2 -13   4      227.90      228.86     16.96 o
  -1 -13   4       18.44       16.96      5.00 o
   0 -13   4       48.09       59.08      5.95 o
   1 -13   4      115.64      110.26      9.46 o
   2 -13   4      543.07      575.74     21.20 o
   3 -13   4       78.74       64.22     18.38 o
   4 -13   4        3.29        2.83      4.00 o
   5 -13   4       28.25       26.38     11.31 o
   6 -13   4      148.66      124.83     10.46 o
   7 -13   4        1.90        1.57      4.42 o
  -3 -12   4       83.10       74.92      8.00 o
  -2 -12   4      135.05      133.21     10.46 o
  -1 -12   4      208.07      231.20      9.50 o
   0 -12   4      185.56      185.19     12.00 o
   1 -12   4      913.39      950.64     22.01 o
   2 -12   4       70.69       67.66      6.29 o
   3 -12   4      889.16      877.90     43.82 o
   4 -12   4      579.08      601.15     20.47 o
   5 -12   4      249.97      216.80     16.26 o
   6 -12   4        0.16       -1.82      3.39 o
   7 -12   4       11.08       17.83      5.00 o
   8 -12   4      111.04       79.73     12.72 o
  -4 -11   4       45.92       46.65      9.90 o
  -3 -11   4      364.52      372.23     15.47 o
  -2 -11   4      497.03      475.49     14.13 o
  -1 -11   4      556.71      537.76     14.95 o
   0 -11   4     1065.91     1108.51     24.15 o
   1 -11   4       73.07       81.79      5.71 o
   2 -11   4      417.37      421.84     12.19 o
   3 -11   4      207.85      210.89      8.08 o
   4 -11   4      105.67      109.04      5.99 o
   5 -11   4        0.02       -1.13      2.35 o
   6 -11   4        4.77        3.53      3.00 o
   7 -11   4       24.53       25.67      7.07 o
   8 -11   4       66.20       66.71      8.00 o
   9 -11   4       40.22       39.87     11.31 o
  -5 -10   4      128.55      172.89     12.46 o
  -4 -10   4      251.78      281.72     22.62 o
  -3 -10   4      329.55      318.75     10.86 o
  -2 -10   4      441.75      395.86     11.83 o
  -1 -10   4      189.54      202.17      7.75 o
   0 -10   4       15.11       13.40      6.50 o
   1 -10   4     1150.57     1140.78     23.88 o
   2 -10   4      553.39      558.30     17.30 o
   3 -10   4      499.99      522.91     13.48 o
   4 -10   4      220.41      200.93      7.49 o
   5 -10   4      205.25      212.16      8.08 o
   6 -10   4      173.03      182.02      7.86 o
   7 -10   4      241.09      266.56     11.99 o
   8 -10   4      739.72      741.31     23.47 o
   9 -10   4       94.30      118.24     10.00 o
  -5  -9   4      465.93      526.04     34.63 o
  -4  -9   4      172.65      171.78      8.41 o
  -3  -9   4       52.62       56.23      4.24 o
  -2  -9   4       43.36       35.08      3.53 o
  -1  -9   4      253.21      269.63      7.75 o
   0  -9   4      582.43      550.09     11.58 o
   1  -9   4       60.79       62.75      3.84 o
   2  -9   4        5.81        5.80      2.24 o
   3  -9   4        0.26        0.51      1.52 o
   4  -9   4        4.00        1.01      2.06 o
   5  -9   4       22.12       24.27      3.48 o
   6  -9   4      117.19      104.73      6.22 o
   7  -9   4      150.71      160.93      7.43 o
   8  -9   4       13.87       15.55      5.00 o
   9  -9   4        4.33        3.61      5.65 o
  -6  -8   4      178.16      192.30     12.02 o
  -5  -8   4      254.42      261.37     12.02 o
  -4  -8   4        3.69        2.57      2.65 o
  -3  -8   4      105.97      105.78      5.45 o
  -2  -8   4     1953.63     1972.79     31.79 o
  -1  -8   4     1305.03     1269.49     21.71 o
   0  -8   4       10.12        8.70      1.85 o
   1  -8   4       17.06       10.89      1.93 o
   2  -8   4       71.24       89.90      5.10 o
   3  -8   4       68.14       66.58      3.43 o
   4  -8   4      151.30      159.76      5.60 o
   5  -8   4     2084.33     2039.84     32.26 o
   6  -8   4    10765.66    10954.29    180.02 o
   7  -8   4       40.83       37.38      4.08 o
   8  -8   4       60.22       62.31      5.30 o
  -7  -7   4      112.40      114.30     10.46 o
  -6  -7   4      185.16      211.83     15.55 o
  -5  -7   4        3.69       13.43      4.00 o
  -4  -7   4       20.54       25.06      3.12 o
  -3  -7   4     2242.30     2189.98     34.81 o
  -2  -7   4      399.85      369.46      8.48 o
  -1  -7   4        0.73       -0.71      1.41 o
   0  -7   4       52.29       46.81      2.96 o
   1  -7   4       22.01       26.44      3.10 o
   2  -7   4      119.09      124.50      5.71 o
   3  -7   4      107.25      116.17      3.95 o
   4  -7   4        6.53        5.91      1.52 o
   5  -7   4       73.54       77.20      4.15 o
   6  -7   4      199.24      197.71     14.61 o
   7  -7   4        4.19        2.12      4.95 o
   8  -7   4       17.94       12.02      4.00 o
   9  -7   4       38.11       46.98     16.26 o
  -7  -6   4      246.72      265.12     20.50 o
  -6  -6   4       49.25       49.03      6.00 o
  -5  -6   4        4.81       10.60      4.00 o
  -4  -6   4     3417.84     3309.06     50.71 o
  -3  -6   4     1529.65     1451.93     24.03 o
  -2  -6   4      450.18      411.91      9.19 o
  -1  -6   4      792.69      760.30     13.77 o
   0  -6   4        0.24        1.06      1.84 o
   1  -6   4       52.79       50.70      2.69 o
   2  -6   4      875.04      850.66     14.99 o
   3  -6   4     1369.30     1335.78     21.32 o
   4  -6   4     1737.33     1720.04     26.99 o
   5  -6   4      406.78      417.82     13.47 o
   6  -6   4      836.38      856.59     16.73 o
   7  -6   4        6.52        6.77      2.86 o
   8  -6   4      391.63      402.27     12.24 o
   9  -6   4      377.47      382.43     15.47 o
  10  -6   4       91.91      114.66     10.00 o
  -8  -5   4      179.12      161.35     23.32 o
  -7  -5   4      139.05      158.22     11.46 o
  -6  -5   4       49.65       43.82      8.48 o
  -5  -5   4      692.36      648.94     15.46 o
  -4  -5   4      195.50      169.81      5.81 o
  -3  -5   4      279.04      277.56      7.07 o
  -2  -5   4      167.11      160.13      4.95 o
  -1  -5   4      138.47      152.90      5.51 o
   0  -5   4        0.56       -1.53      1.02 o
   1  -5   4       90.13       88.18      2.86 o
   2  -5   4       14.33       20.02      1.66 o
   3  -5   4       20.93       16.97      2.04 o
   4  -5   4      282.32      303.23      7.01 o
   5  -5   4       31.84       32.97      4.56 o
   6  -5   4       13.52        9.52      2.25 o
   7  -5   4       39.81       34.71      3.53 o
   8  -5   4       55.67       60.23      9.20 o
   9  -5   4      208.91      216.80     16.26 o
  10  -5   4       31.85       32.11      7.00 o
  -8  -4   4       64.25       77.62      9.90 o
  -7  -4   4        0.94       -1.62      3.39 o
  -6  -4   4      460.25      441.76     15.99 o
  -5  -4   4      860.32      802.64     17.92 o
  -4  -4   4      591.45      537.58     12.50 o
  -3  -4   4      858.46      928.06     16.07 o
  -2  -4   4     4935.72     5236.03     75.26 o
  -1  -4   4      401.68      511.90      9.35 o
   0  -4   4     2534.89     2396.45     59.69 o
   1  -4   4     4327.92     4287.83     61.27 o
   2  -4   4     2067.27     2120.76     31.42 o
   3  -4   4     3896.34     3666.31     61.20 o
   4  -4   4      129.17      106.28      7.94 o
   5  -4   4      220.87      232.99      8.57 o
   6  -4   4       62.31       64.97      4.03 o
   7  -4   4     1451.70     1448.01     24.72 o
   8  -4   4      161.99      172.62      8.16 o
   9  -4   4      409.40      405.43     18.38 o
  -8  -3   4       13.69       11.78      4.42 o
  -7  -3   4        0.15       -0.20      3.39 o
  -6  -3   4      135.58      133.00     10.30 o
  -5  -3   4      238.04      232.47      7.86 o
  -4  -3   4        3.56        3.96      1.66 o
  -3  -3   4      463.72      476.48      9.15 o
  -2  -3   4        5.99        8.60      2.42 o
  -1  -3   4      173.19      169.97      4.08 o
   0  -3   4        0.35       -1.06      0.71 o
   1  -3   4       24.98       24.43      1.52 o
   2  -3   4        5.53        4.38      0.89 o
   3  -3   4        1.45        0.24      1.43 o
   4  -3   4       35.49       39.36      2.91 o
   5  -3   4       48.72       49.64      3.31 o
   6  -3   4       94.35       96.22      4.74 o
   7  -3   4      231.35      242.13     17.75 o
   8  -3   4        0.11        4.24      4.00 o
   9  -3   4        2.05        0.00      4.00 o
  -9  -2   4       22.34       27.49      6.44 o
  -8  -2   4        5.54       -2.83      4.00 o
  -7  -2   4      425.85      414.36     19.08 o
  -6  -2   4     1008.98     1010.97     21.45 o
  -5  -2   4     1404.49     1425.94     23.27 o
  -4  -2   4     1022.89     1032.49     17.28 o
  -3  -2   4     1906.95     2146.39     32.33 o
  -2  -2   4      688.77      685.08     11.44 o
  -1  -2   4       10.62        5.65      1.22 o
   0  -2   4     1348.88     1415.45     24.15 o
   1  -2   4    15810.53    15513.77    251.57 o
   2  -2   4     1699.25     1618.50     29.01 o
   3  -2   4      159.77      183.77      6.00 o
   4  -2   4        8.19       13.82      2.06 o
   5  -2   4      760.03      727.37     19.47 o
   6  -2   4     1304.63     1306.91     32.47 o
   7  -2   4      224.36      233.05     15.04 o
   8  -2   4        0.27        2.42      3.39 o
   9  -2   4        0.03        0.94      4.42 o
  -9  -1   4       12.83       12.02      5.00 o
  -8  -1   4       61.35       57.33     11.31 o
  -7  -1   4      221.34      214.85      8.32 o
  -6  -1   4      235.13      228.78      8.08 o
  -5  -1   4      192.81      194.69      5.42 o
  -4  -1   4      110.55      114.97      3.70 o
  -3  -1   4      161.12      161.03      3.80 o
  -2  -1   4      183.80      186.05      4.15 o
  -1  -1   4        6.58        7.58      1.43 o
   0  -1   4       31.10       33.16      1.85 o
   1  -1   4       27.55       29.50      1.71 o
   2  -1   4       29.60       31.22      2.08 o
   3  -1   4       10.59       10.45      1.07 o
   4  -1   4      319.95      307.31      8.61 o
   5  -1   4       69.63       77.19      5.13 o
   6  -1   4        0.81        3.30      2.45 o
   7  -1   4      207.66      216.06     10.61 o
   8  -1   4        3.45        0.30      5.40 o
   9  -1   4        1.05       -0.71      4.00 o
  -9   0   4       40.32       33.81      6.44 o
  -8   0   4      648.36      641.66     21.47 o
  -7   0   4     1243.74     1208.56     25.02 o
  -6   0   4       12.00        7.07      2.45 o
  -5   0   4       57.82       50.26      2.94 o
  -4   0   4      984.40     1028.04     23.58 o
  -3   0   4      486.31      500.20     10.86 o
  -2   0   4        7.17       14.80      2.15 o
  -1   0   4     4914.79     5401.48     80.61 o
   0   0   4     5126.31     5864.73     82.67 o
   1   0   4     1664.84     1638.41     24.36 o
   2   0   4     2964.71     2906.84     42.19 o
   3   0   4      606.88      597.19     13.06 o
   4   0   4     3887.50     4061.42     59.15 o
   5   0   4        7.88       24.26      3.39 o
   6   0   4      300.62      304.04     18.35 o
   7   0   4      201.36      213.06     22.62 o
   8   0   4      325.76      308.57     14.84 o
   9   0   4      105.42      117.88     10.46 o
  -9   1   4        2.55        6.13      4.42 o
  -8   1   4       95.43       94.27      6.77 o
  -7   1   4      127.18      136.71      6.77 o
  -6   1   4       20.83       22.86      3.48 o
  -5   1   4       20.76       21.33      2.08 o
  -4   1   4       15.38       14.42      2.45 o
  -3   1   4      286.67      296.64     12.02 o
  -2   1   4      106.01      116.12      3.31 o
  -1   1   4      211.30      212.73      4.39 o
   0   1   4       29.28       27.97      1.52 o
   1   1   4      604.22      605.69      9.86 o
   2   1   4      446.66      448.13     10.04 o
   3   1   4       41.39       51.51      3.48 o
   4   1   4       91.87       87.41      7.72 o
   5   1   4      530.61      487.01     13.06 o
   6   1   4      173.52      176.93      9.72 o
   7   1   4      249.25      238.89      9.50 o
   8   1   4        7.47        3.77      4.42 o
 -10   2   4      395.79      390.65     17.47 o
  -9   2   4       89.08       81.02      8.45 o
  -8   2   4       29.75       36.44      4.31 o
  -7   2   4      258.88      270.86      9.23 o
  -6   2   4      281.20      322.26      9.50 o
  -5   2   4      329.28      334.85      7.15 o
  -4   2   4      339.23      359.54      7.17 o
  -3   2   4     3188.99     3212.57     46.64 o
  -2   2   4     4836.83     4963.13     81.59 o
  -1   2   4      988.79     1017.71     18.49 o
   0   2   4     2918.15     3013.24     49.51 o
   1   2   4     3236.76     3583.44     51.58 o
   2   2   4      673.80      753.06     15.18 o
   3   2   4      251.78      216.81      6.77 o
   4   2   4      779.93      780.97     17.14 o
   5   2   4      223.94      229.88      9.54 o
   6   2   4       34.50       31.82      5.00 o
   7   2   4        0.73       -2.83      2.45 o
   8   2   4      123.48      128.03     11.00 o
 -10   3   4       18.61       15.42      5.43 o
  -9   3   4      179.00      192.41      8.68 o
  -8   3   4       23.58       24.44      4.08 o
  -7   3   4      154.57      168.62      7.04 o
  -6   3   4       31.18       34.73      3.85 o
  -5   3   4       82.03       84.79      3.56 o
  -4   3   4      105.09      108.94      3.92 o
  -3   3   4        2.60        3.11      1.07 o
  -2   3   4       17.70       18.07      1.52 o
  -1   3   4       19.39       19.21      1.52 o
   0   3   4      126.98      135.20      7.78 o
   1   3   4        5.22        2.02      1.22 o
   2   3   4      890.79      948.78     22.93 o
   3   3   4       23.48       23.40      3.53 o
   4   3   4       83.77       90.67      7.00 o
   5   3   4      103.28      107.43     11.31 o
   6   3   4        3.57        2.54      1.88 o
   7   3   4      117.18      120.60      9.46 o
   8   3   4       75.75       93.30     12.72 o
 -10   4   4       20.11       11.82      9.90 o
  -9   4   4       15.71       12.07      4.15 o
  -8   4   4      133.62      138.76      7.49 o
  -7   4   4       66.72       64.27      5.40 o
  -6   4   4      219.64      217.90      7.86 o
  -5   4   4      602.00      613.96     15.47 o
  -4   4   4     1362.27     1388.02     22.22 o
  -3   4   4     3084.53     3183.79     46.62 o
  -2   4   4      177.55      175.38      4.44 o
  -1   4   4      710.80      733.69     12.32 o
   0   4   4      193.65      273.40      5.74 o
   1   4   4     5620.46     6108.09     87.26 o
   2   4   4      485.47      493.82      9.34 o
   3   4   4      624.85      679.03     15.46 o
   4   4   4       27.83       30.29      5.00 o
   5   4   4        5.57        4.95      3.50 o
   6   4   4       61.95       54.77      5.71 o
   7   4   4      107.07      127.51      8.41 o
 -10   5   4        1.43        1.31      3.48 o
  -9   5   4       22.61       21.95      4.31 o
  -8   5   4       11.05       10.37      3.26 o
  -7   5   4      118.13      113.71      7.45 o
  -6   5   4        0.51       -1.27      1.66 o
  -5   5   4      190.69      182.67      5.39 o
  -4   5   4      563.05      547.71     10.49 o
  -3   5   4        0.76        0.85      1.07 o
  -2   5   4      111.75      116.05      3.21 o
  -1   5   4      245.17      282.90      6.15 o
   0   5   4     1433.66     1529.85     23.95 o
   1   5   4      197.75      187.08      6.43 o
   2   5   4       62.47       78.29      3.64 o
   3   5   4      146.22      167.52      9.00 o
   4   5   4      644.43      688.91     16.85 o
   5   5   4        1.96        2.83      2.65 o
   6   5   4       21.56       27.61      4.31 o
   7   5   4      359.89      391.74     13.83 o
 -10   6   4      123.00      127.23     15.55 o
  -9   6   4       23.21       24.67      5.43 o
  -8   6   4       12.12       16.02      3.48 o
  -7   6   4      160.03      156.96      7.04 o
  -6   6   4        5.67        6.13      1.85 o
  -5   6   4     1050.66     1076.74     18.46 o
  -4   6   4      271.02      255.60      6.15 o
  -3   6   4     2087.30     2125.38     38.63 o
  -2   6   4      187.66      254.47      7.67 o
  -1   6   4     1790.10     1826.39     56.54 o
   0   6   4      751.47      631.12     11.73 o
   1   6   4      283.27      220.67      6.84 o
   2   6   4       10.23        5.18      2.45 o
   3   6   4      174.15      185.77      7.59 o
   4   6   4        3.92        6.08      2.91 o
   5   6   4       25.64       25.42      4.31 o
   6   6   4      206.13      220.26      9.79 o
 -10   7   4       31.13       34.65      7.00 o
  -9   7   4        6.81        4.95      4.00 o
  -8   7   4       29.96       24.55      9.90 o
  -7   7   4       14.97        3.30      7.07 o
  -6   7   4      259.56      268.71      8.90 o
  -5   7   4        4.64        4.71      2.45 o
  -4   7   4       97.84      102.42      5.40 o
  -3   7   4        5.16        5.18      2.45 o
  -2   7   4      477.28      462.81     17.12 o
  -1   7   4      206.85      196.05      4.99 o
   0   7   4      717.19      656.55     12.32 o
   1   7   4      132.06      121.80      4.80 o
   2   7   4       60.92       69.03      4.97 o
   3   7   4      148.58       98.38      8.86 o
   4   7   4      382.19      364.66     15.32 o
   5   7   4      373.40      370.18     16.04 o
   6   7   4        8.05        3.26      3.74 o
  -9   8   4       11.07       12.02      5.00 o
  -8   8   4       45.31       47.11      6.44 o
  -7   8   4       15.21       19.57      4.42 o
  -6   8   4      519.41      498.32     13.59 o
  -5   8   4        2.58        0.61      2.06 o
  -4   8   4      296.19      302.51      9.50 o
  -3   8   4      466.24      457.13     12.24 o
  -2   8   4      820.41      759.36     17.40 o
  -1   8   4     1327.89     1302.72     26.33 o
   0   8   4      363.67      364.11     10.55 o
   1   8   4      984.75      948.20     26.47 o
   2   8   4      532.29      468.35     12.66 o
   3   8   4      333.26      317.29     14.15 o
   4   8   4      219.52      231.14     19.83 o
   5   8   4       35.18       31.72      5.81 o
  -9   9   4       58.60       49.56      8.48 o
  -8   9   4       19.58       15.78      7.07 o
  -7   9   4       74.28       82.80     10.60 o
  -6   9   4       20.32       19.81      3.74 o
  -5   9   4       50.88       45.39      4.57 o
  -4   9   4      151.74      155.73      7.35 o
  -3   9   4      614.14      609.30     15.51 o
  -2   9   4      333.22      317.62     11.99 o
  -1   9   4       86.34       77.09      5.40 o
   0   9   4     1508.42     1528.36     37.71 o
   1   9   4     1387.12     1195.18     32.47 o
   2   9   4      598.66      543.34     23.32 o
   3   9   4      239.26      244.69     12.99 o
   4   9   4      278.97      253.42     13.47 o
  -9  10   4       95.12      108.85     14.14 o
  -8  10   4      602.95      587.33     21.47 o
  -7  10   4       11.44        9.90      3.26 o
  -6  10   4      147.56      163.42      8.86 o
  -5  10   4      441.77      450.21     13.31 o
  -4  10   4     1662.82     1623.85     42.89 o
  -3  10   4      200.10      185.54      7.86 o
  -2  10   4       53.62       55.08      5.13 o
  -1  10   4      847.14      850.80     27.94 o
   0  10   4      316.31      308.45     13.47 o
   1  10   4       97.21      103.19      9.46 o
   2  10   4       99.81       90.48     16.26 o
   3  10   4      196.46      195.17     11.99 o
   4  10   4      123.04      138.69     19.08 o
  -8  11   4        1.99        3.53      4.00 o
  -7  11   4      117.16      125.14      8.08 o
  -6  11   4       12.59       16.02      4.08 o
  -5  11   4      312.77      291.90     10.86 o
  -4  11   4      232.12      220.88      9.50 o
  -3  11   4       36.29       33.42      6.21 o
  -2  11   4      227.56      208.80     11.00 o
  -1  11   4       20.95       22.64      4.31 o
   0  11   4       67.56       64.02     13.43 o
   1  11   4      148.44      181.48     12.46 o
   2  11   4      875.62      912.62     28.94 o
   3  11   4      725.65      755.02     26.47 o
  -8  12   4       12.80       19.08      6.00 o
  -7  12   4        6.47        7.54      4.08 o
  -6  12   4      114.70      108.63      7.59 o
  -5  12   4      460.23      457.39     14.40 o
  -4  12   4      125.58      139.23      8.41 o
  -3  12   4       17.34       12.02      3.48 o
  -2  12   4      350.59      355.50     14.16 o
  -1  12   4       15.49       10.60      5.00 o
   0  12   4       90.92       91.14      9.46 o
   1  12   4      190.26      200.96     18.38 o
   2  12   4      143.22      144.67     12.46 o
  -7  13   4        2.22       -2.50      3.92 o
  -6  13   4      602.12      622.43     23.55 o
  -5  13   4        3.62        4.75      3.48 o
  -4  13   4       15.80       13.66      4.08 o
  -3  13   4      430.81      449.89     21.91 o
  -2  13   4       10.26        8.26      3.74 o
  -1  13   4      385.40      393.41     26.86 o
   0  13   4      355.55      369.44     17.47 o
  -5  14   4        4.31        4.55      4.42 o
  -4  14   4       19.10       21.62      4.57 o
  -3  14   4       15.10       16.13      4.31 o
  -2  14   4      138.16      143.57     11.99 o
   2 -15   5       99.76       92.67     10.00 o
   3 -15   5      130.57      134.75     15.55 o
   4 -15   5        8.45       12.59      5.43 o
   0 -14   5      439.20      451.52     24.74 o
   1 -14   5      235.63      256.19     16.26 o
   2 -14   5      219.36      209.34     12.46 o
   3 -14   5      418.72      404.35     28.27 o
   4 -14   5      344.70      376.38     16.47 o
   5 -14   5       62.98       70.91      9.90 o
   6 -14   5       85.74       90.47     12.72 o
  -2 -13   5      139.89      156.91     16.96 o
  -1 -13   5      189.01      183.44     11.87 o
   0 -13   5      362.98      346.54     15.47 o
   1 -13   5       35.42       42.51      7.07 o
   2 -13   5       70.89       75.72      8.45 o
   3 -13   5      466.76      432.88     71.39 o
   4 -13   5      147.25      139.63     10.46 o
   5 -13   5      277.43      259.88     15.55 o
   6 -13   5      260.80      222.45     49.48 o
   7 -13   5        3.55       17.08      9.19 o
  -3 -12   5      337.61      394.10     16.96 o
  -2 -12   5      109.78      115.79      9.46 o
  -1 -12   5      142.81      141.73      8.41 o
   0 -12   5      323.68      339.14     12.63 o
   1 -12   5      100.33       87.47      8.48 o
   2 -12   5      247.44      256.22     12.46 o
   3 -12   5        6.59        5.65      4.00 o
   4 -12   5        3.10        8.48      4.00 o
   5 -12   5       20.01       14.14      4.42 o
   6 -12   5       23.29       21.20      5.00 o
   7 -12   5       19.85       24.60      5.43 o
   8 -12   5        3.44        6.44      4.42 o
  -4 -11   5       80.56      106.02     14.14 o
  -3 -11   5      181.77      200.77     11.00 o
  -2 -11   5       72.54       76.26      5.95 o
  -1 -11   5      274.47      272.24     10.04 o
   0 -11   5      777.53      821.62     19.23 o
   1 -11   5      175.96      185.87      7.86 o
   2 -11   5       11.24       14.71      3.39 o
   3 -11   5       14.17       14.84      4.00 o
   4 -11   5      102.12       99.28      8.00 o
   5 -11   5       84.06       90.22      8.00 o
   6 -11   5       28.65       21.38      5.00 o
   7 -11   5      577.07      562.29     19.47 o
   8 -11   5     3049.45     2997.11     69.95 o
  -5 -10   5       20.15       13.88      5.43 o
  -4 -10   5      318.52      360.92     14.99 o
  -3 -10   5      120.75      127.16      7.59 o
  -2 -10   5      193.54      215.38      7.40 o
  -1 -10   5     2013.14     2022.47     33.16 o
   0 -10   5        4.05        3.46      1.85 o
   1 -10   5       15.52       20.36      3.53 o
   2 -10   5       55.50       54.34      4.57 o
   3 -10   5       30.91       39.41      3.74 o
   4 -10   5      103.65      107.84      8.45 o
   5 -10   5      121.78       97.54     11.31 o
   6 -10   5        3.32        4.04      6.36 o
   7 -10   5        3.92        2.22      4.24 o
   8 -10   5       77.16       81.66     12.02 o
   9 -10   5        4.36       -0.79      4.42 o
  -5  -9   5      431.23      445.65     16.99 o
  -4  -9   5      169.55      189.20     10.46 o
  -3  -9   5       16.34       26.18      3.43 o
  -2  -9   5     1751.76     1678.66     28.08 o
  -1  -9   5       78.32       70.95      4.28 o
   0  -9   5       69.58       66.36      5.33 o
   1  -9   5      984.70     1006.39     17.78 o
   2  -9   5      127.87      106.06      4.24 o
   3  -9   5       48.01       34.07      2.96 o
   4  -9   5       18.13       21.03      2.40 o
   5  -9   5       31.40       37.42      3.22 o
   6  -9   5      433.01      446.28     12.19 o
   7  -9   5      361.01      377.19     14.47 o
   8  -9   5      397.92      390.11     15.47 o
   9  -9   5        0.35        6.13      4.42 o
  -6  -8   5      197.70      210.97     11.99 o
  -5  -8   5      331.75      317.43     13.99 o
  -4  -8   5        2.22        1.88      2.25 o
  -3  -8   5      468.27      425.98     10.41 o
  -2  -8   5        0.33        1.41      2.12 o
  -1  -8   5       36.15       32.41      2.96 o
   0  -8   5      229.89      247.01      6.69 o
   1  -8   5      140.09      145.86      6.06 o
   2  -8   5        0.60        1.27      1.84 o
   3  -8   5        0.77        1.03      1.52 o
   4  -8   5       15.91       12.97      2.25 o
   5  -8   5       35.20       34.92      3.06 o
   6  -8   5      545.63      561.18     11.95 o
   7  -8   5       87.69       94.28      5.27 o
   8  -8   5        7.00        8.95      3.26 o
   9  -8   5       28.66       40.30      6.00 o
  -7  -7   5       44.30       44.35      7.45 o
  -6  -7   5       74.51       75.51      8.45 o
  -5  -7   5       73.91       65.15      7.00 o
  -4  -7   5        3.57        1.77      2.12 o
  -3  -7   5      104.11       94.43      5.10 o
  -2  -7   5      169.25      139.23      5.10 o
  -1  -7   5      715.48      754.76     13.92 o
   0  -7   5     1952.98     2016.54     31.24 o
   1  -7   5      147.08       99.90      6.73 o
   2  -7   5      119.11      122.89      4.07 o
   3  -7   5      777.21      786.46     15.04 o
   4  -7   5      223.28      233.40      6.77 o
   5  -7   5     1060.39     1059.61     18.68 o
   6  -7   5       37.94       43.34      3.68 o
   7  -7   5        0.69        5.14      2.79 o
   8  -7   5       28.55       30.63      4.89 o
   9  -7   5      219.19      221.55     11.46 o
  -7  -6   5       38.83       46.65      9.90 o
  -6  -6   5       55.83       47.45      6.00 o
  -5  -6   5      135.37      136.42      9.83 o
  -4  -6   5        2.45        2.83      2.12 o
  -3  -6   5      149.08      147.40      5.45 o
  -2  -6   5       13.11       13.47      2.12 o
  -1  -6   5      167.08      177.33      5.27 o
   0  -6   5        3.66       10.00      2.24 o
   1  -6   5       57.34       72.57      3.12 o
   2  -6   5        0.02        1.41      1.07 o
   3  -6   5        0.07       -0.42      2.77 o
   4  -6   5       36.40       35.40      3.35 o
   5  -6   5       39.49       44.91      3.74 o
   6  -6   5       61.13       54.58      3.84 o
   7  -6   5       21.48       22.41      3.26 o
   8  -6   5        7.43        0.39      2.65 o
   9  -6   5       61.58       65.06      8.00 o
  -8  -5   5        0.71       -2.83      4.00 o
  -7  -5   5      215.30      201.69     24.74 o
  -6  -5   5      158.57      144.07     10.00 o
  -5  -5   5       43.19       50.53      5.43 o
  -4  -5   5      272.48      297.24      7.73 o
  -3  -5   5      331.76      308.21      8.37 o
  -2  -5   5      486.05      454.54      9.19 o
  -1  -5   5       41.63       26.08      2.12 o
   0  -5   5       95.29      120.99      5.34 o
   1  -5   5        1.75        7.82      2.24 o
   2  -5   5       22.97       22.32      1.95 o
   3  -5   5     4397.10     4419.77     95.08 o
   4  -5   5      614.58      559.33     10.57 o
   5  -5   5       20.27       16.96      2.12 o
   6  -5   5      289.47      281.84      7.53 o
   7  -5   5       73.51       74.50      4.69 o
   8  -5   5      277.54      274.51     10.04 o
   9  -5   5       45.17       33.93      8.48 o
  -8  -4   5        5.34        7.63      7.77 o
  -7  -4   5      177.37      171.26     22.62 o
  -6  -4   5        2.36        5.01      2.65 o
  -5  -4   5      134.52      129.95      6.43 o
  -4  -4   5       37.26       33.00      2.83 o
  -3  -4   5      122.54      100.78      5.10 o
  -2  -4   5       32.36       22.57      2.12 o
  -1  -4   5      132.91      134.05      3.84 o
   0  -4   5        4.61        4.52      1.07 o
   1  -4   5        3.48        3.11      1.07 o
   2  -4   5      163.75      152.74      3.70 o
   3  -4   5        8.22       11.61      1.52 o
   4  -4   5        7.84        6.04      1.52 o
   5  -4   5      114.04      124.39      5.51 o
   6  -4   5       29.97       28.80      2.96 o
   7  -4   5        0.13        1.88      2.45 o
   8  -4   5        0.86        1.27      2.91 o
   9  -4   5       97.60      103.19     12.72 o
  -8  -3   5       89.59       89.31      9.19 o
  -7  -3   5       25.06       28.34      5.00 o
  -6  -3   5      172.42      164.96      7.04 o
  -5  -3   5      320.02      281.91      8.98 o
  -4  -3   5       88.57       60.06      3.31 o
  -3  -3   5      947.11     1003.95     16.89 o
  -2  -3   5     1472.37     1906.43     33.16 o
  -1  -3   5      766.26      742.22     16.99 o
   0  -3   5     1817.65     1875.14     27.52 o
   1  -3   5     3079.71     3214.34     90.24 o
   2  -3   5     4963.73     5003.10     71.16 o
   3  -3   5      843.95      767.23     18.57 o
   4  -3   5       79.08       81.56      5.56 o
   5  -3   5       75.19       79.48      4.99 o
   6  -3   5      729.69      699.90     13.57 o
   7  -3   5      251.40      262.06     12.53 o
   8  -3   5      411.29      419.39     13.10 o
   9  -3   5      223.54      245.43     12.99 o
  -9  -2   5       39.74       32.59     12.72 o
  -8  -2   5        1.67       -1.62      6.36 o
  -7  -2   5        4.17        0.47      2.89 o
  -6  -2   5        3.84        3.60      3.48 o
  -5  -2   5      158.38      148.98      6.53 o
  -4  -2   5        0.01       -0.85      1.07 o
  -3  -2   5       20.26       30.52      1.87 o
  -2  -2   5      190.28      181.76      4.29 o
  -1  -2   5        2.15        1.41      0.78 o
   0  -2   5        9.74        8.81      1.22 o
   1  -2   5       26.61       23.92      2.02 o
   2  -2   5      203.76      222.23      5.60 o
   3  -2   5       25.97       31.38      2.65 o
   4  -2   5      252.82      248.70      6.12 o
   5  -2   5       16.78       14.37      1.85 o
   6  -2   5        1.49        1.41      2.45 o
   7  -2   5      310.84      315.25     10.32 o
   8  -2   5      167.62      172.02      8.41 o
   9  -2   5      255.21      257.99     12.99 o
  -9  -1   5       77.28       70.68      8.00 o
  -8  -1   5      167.63      141.79     10.46 o
  -7  -1   5      505.81      474.68     13.26 o
  -6  -1   5       45.13       47.11      4.56 o
  -5  -1   5      154.77      153.75      6.53 o
  -4  -1   5       79.98      170.98      8.98 o
  -3  -1   5     1635.91     1796.64     32.10 o
  -2  -1   5       11.90        6.78      1.51 o
  -1  -1   5     3910.47     4194.83     59.71 o
   0  -1   5     2060.73     2178.16     36.41 o
   1  -1   5     4106.82     4297.59     70.18 o
   2  -1   5      745.80      747.00     12.51 o
   3  -1   5      502.74      561.51     10.16 o
   4  -1   5       39.64       35.14      2.19 o
   5  -1   5       66.29       58.61      6.48 o
   6  -1   5      454.85      468.62     12.77 o
   7  -1   5      176.38      190.62      8.16 o
   8  -1   5      152.23      169.18     12.72 o
   9  -1   5       68.50       65.68     11.31 o
  -9   0   5       14.43       12.72      5.00 o
  -8   0   5       41.56       33.97      5.32 o
  -7   0   5      190.62      188.37      7.86 o
  -6   0   5      104.50       94.78     11.68 o
  -5   0   5      185.51      187.07      6.77 o
  -4   0   5       13.50       15.28      2.45 o
  -3   0   5      153.36      152.43      5.13 o
  -2   0   5       83.76       82.05      2.69 o
  -1   0   5       22.43       24.00      1.52 o
   0   0   5      103.51      109.99      3.12 o
   1   0   5       16.60       14.88      1.41 o
   2   0   5        5.13        4.52      1.07 o
   3   0   5      108.33      109.81      3.88 o
   4   0   5      378.99      374.68      7.88 o
   5   0   5        6.91        8.01      2.45 o
   6   0   5       25.55       23.91      3.48 o
   7   0   5      186.77      203.27      8.68 o
   8   0   5       39.28       40.61      5.91 o
   9   0   5        6.20        1.73      4.42 o
  -9   1   5       80.88       67.88      8.00 o
  -8   1   5       78.06       82.65      6.22 o
  -7   1   5      227.18      231.96      8.98 o
  -6   1   5       40.02       29.05      3.48 o
  -5   1   5     1272.02     1295.19     26.58 o
  -4   1   5        0.30        0.94      1.63 o
  -3   1   5      320.50      327.67      9.40 o
  -2   1   5     4203.50     4455.55     63.43 o
  -1   1   5     8968.75     9800.54    137.80 o
   0   1   5       31.86       24.80      1.52 o
   1   1   5     4044.95     4264.46     61.30 o
   2   1   5     2917.67     3202.65     46.62 o
   3   1   5     4099.34     4425.87     75.06 o
   4   1   5       18.14       13.73      3.76 o
   5   1   5      112.95      143.18      6.77 o
   6   1   5      129.76      110.50      8.94 o
   7   1   5       40.24       29.00      5.00 o
   8   1   5        1.99        6.36      3.48 o
 -10   2   5       24.97       19.08      6.00 o
  -9   2   5        5.07        2.36      3.26 o
  -8   2   5        2.28        1.27      2.91 o
  -7   2   5        0.18        4.63      3.24 o
  -6   2   5       16.61       14.71      3.26 o
  -5   2   5       64.44       66.48      4.57 o
  -4   2   5        7.39        8.81      1.21 o
  -3   2   5      118.37      112.64      7.07 o
  -2   2   5      386.89      392.18     12.52 o
  -1   2   5       21.49       18.96      1.41 o
   0   2   5     1248.82     1322.33     20.30 o
   1   2   5      474.12      537.04      9.44 o
   2   2   5      759.02      780.97     16.48 o
   3   2   5        2.67        4.95      1.81 o
   4   2   5        2.40       -0.20      2.38 o
   5   2   5        3.38        1.88      2.45 o
   6   2   5      241.36      247.46      9.50 o
   7   2   5       18.17       24.17      4.31 o
   8   2   5        0.05       -1.41      4.00 o
 -10   3   5       42.68       43.41      7.00 o
  -9   3   5      250.04      263.85     10.32 o
  -8   3   5      612.66      601.69     22.11 o
  -7   3   5        5.29        3.47      2.65 o
  -6   3   5      228.32      224.02     11.50 o
  -5   3   5     2359.89     2467.91     37.41 o
  -4   3   5        1.56        4.46      1.84 o
  -3   3   5     1183.55     1174.25     18.68 o
  -2   3   5      122.62       80.66      2.96 o
  -1   3   5    13252.34    13813.73    224.11 o
   0   3   5      982.63     1162.75     24.99 o
   1   3   5      972.50     1006.82     16.55 o
   2   3   5        0.66        3.77      1.63 o
   3   3   5      703.31      646.08     14.95 o
   4   3   5      303.84      292.88     10.72 o
   5   3   5        6.64        4.24      3.33 o
   6   3   5      128.41      109.15      7.35 o
   7   3   5       21.71       12.08      5.82 o
   8   3   5       71.95       82.61      9.46 o
 -10   4   5      270.13      266.36     31.10 o
  -9   4   5       53.00       51.74      5.30 o
  -8   4   5       15.05       10.37      3.26 o
  -7   4   5        8.11        4.11      2.65 o
  -6   4   5       15.30       16.93      3.39 o
  -5   4   5        1.16        0.85      1.66 o
  -4   4   5      203.04      208.40      5.52 o
  -3   4   5        3.09        5.40      1.84 o
  -2   4   5      348.11      347.50      8.37 o
  -1   4   5       12.23       16.74      1.66 o
   0   4   5        6.85        6.42      1.84 o
   1   4   5        4.64        2.02      1.11 o
   2   4   5     1281.36     1168.34     42.44 o
   3   4   5      397.91      383.90     12.88 o
   4   4   5      405.12      387.59     13.89 o
   5   4   5      502.47      479.22     24.03 o
   6   4   5      133.19      124.18     10.00 o
   7   4   5      133.50      126.26     15.55 o
 -10   5   5      941.11      989.94     24.46 o
  -9   5   5       82.29       91.46      7.56 o
  -8   5   5       51.70       59.89      7.77 o
  -7   5   5      119.79      119.79      7.58 o
  -6   5   5        1.05        0.26      2.06 o
  -5   5   5      104.11      120.10      6.73 o
  -4   5   5     2987.28     2795.74     60.60 o
  -3   5   5      546.01      510.94     11.43 o
  -2   5   5      525.69      573.62     10.64 o
  -1   5   5       34.21       44.85      2.59 o
   0   5   5      468.60      455.40      8.87 o
   1   5   5     1670.27     1659.52     26.23 o
   2   5   5      374.51      344.47      9.97 o
   3   5   5     2584.81     2515.34     46.19 o
   4   5   5     1330.65     1236.26     32.47 o
   5   5   5      115.96       99.13      7.04 o
   6   5   5       59.19       60.61      5.95 o
   7   5   5       77.89       77.03      8.83 o
 -10   6   5       47.13       45.76      7.45 o
  -9   6   5       22.10       27.92      6.00 o
  -8   6   5       66.98       56.69      7.00 o
  -7   6   5        8.16       10.74      2.91 o
  -6   6   5        3.17       -0.14      1.66 o
  -5   6   5      218.87      218.92      6.15 o
  -4   6   5       19.79       19.56      2.18 o
  -3   6   5        5.91        7.07      1.63 o
  -2   6   5      114.41      121.42      3.33 o
  -1   6   5      647.43      630.99     29.03 o
   0   6   5      197.75      205.23      5.74 o
   1   6   5       24.01       20.85      2.91 o
   2   6   5     3612.58     3519.40     61.93 o
   3   6   5     2673.32     2457.34     55.76 o
   4   6   5       82.37       62.87      5.51 o
   5   6   5       50.61       51.30      5.60 o
   6   6   5      316.24      289.34     11.37 o
 -10   7   5       16.40        2.83      5.00 o
  -9   7   5       82.14       68.40      9.19 o
  -8   7   5       73.40       59.08      7.00 o
  -7   7   5      237.52      253.32     11.99 o
  -6   7   5     2874.48     2968.90     53.85 o
  -5   7   5       10.70        2.36      2.45 o
  -4   7   5       23.33       27.74      3.48 o
  -3   7   5       81.15      100.97      5.81 o
  -2   7   5     2542.62     2613.21     52.51 o
  -1   7   5      127.13      129.26      7.45 o
   0   7   5        9.04        4.71      2.45 o
   1   7   5     2262.58     2261.22     35.41 o
   2   7   5      917.59      921.26     20.53 o
   3   7   5        0.25       -3.09      2.06 o
   4   7   5       11.18       11.51      3.48 o
   5   7   5      316.55      301.15     11.37 o
   6   7   5      105.22      113.36      8.16 o
  -9   8   5        0.28       -0.71      4.00 o
  -8   8   5        5.66        1.88      2.53 o
  -7   8   5      103.92      100.08     13.43 o
  -6   8   5        4.80        4.71      2.45 o
  -5   8   5       34.65       35.59      4.72 o
  -4   8   5        0.30        0.94      2.45 o
  -3   8   5      262.26      266.25     12.55 o
  -2   8   5       86.66       82.75      5.40 o
  -1   8   5       69.30       60.13      4.76 o
   0   8   5      527.12      522.66     19.79 o
   1   8   5        4.32        7.67      3.39 o
   2   8   5       32.61       19.34      7.77 o
   3   8   5        5.09        2.54      2.91 o
   4   8   5      863.40      899.42     32.07 o
   5   8   5      776.45      794.14     21.12 o
  -9   9   5      213.20      238.20     17.67 o
  -8   9   5      221.42      227.93     12.46 o
  -7   9   5       53.39       57.99      7.00 o
  -6   9   5       40.29       42.35      4.98 o
  -5   9   5      145.50      134.82      7.79 o
  -4   9   5      105.64      105.41      6.53 o
  -3   9   5      242.71      249.22      8.98 o
  -2   9   5      174.20      176.92      7.59 o
  -1   9   5      193.29      178.23      7.86 o
   0   9   5      205.90      197.08      7.88 o
   1   9   5       38.90       27.49      6.36 o
   2   9   5       83.89       69.68      7.45 o
   3   9   5      151.92      171.19     12.02 o
   4   9   5      149.28      175.47     12.99 o
  -9  10   5        0.24       -4.95      4.95 o
  -8  10   5       17.29       18.25      5.43 o
  -7  10   5       15.99        6.28      7.07 o
  -6  10   5       27.72       24.33      4.08 o
  -5  10   5       24.17       15.55      3.48 o
  -4  10   5      530.99      509.26     14.40 o
  -3  10   5        1.55       -0.47      2.45 o
  -2  10   5       60.22       50.27      6.00 o
  -1  10   5      207.94      204.56     11.00 o
   0  10   5       51.65       40.05      6.44 o
   1  10   5      485.87      446.59     24.03 o
   2  10   5      202.97      190.41     15.55 o
   3  10   5      175.88      164.60     12.46 o
  -8  11   5       23.74       22.70      8.48 o
  -7  11   5        8.76       10.05      4.95 o
  -6  11   5       53.11       51.94      5.40 o
  -5  11   5       28.24       25.53      4.31 o
  -4  11   5       38.82       43.19      7.85 o
  -3  11   5       49.70       47.89      5.13 o
  -2  11   5        0.13       -1.67      2.65 o
  -1  11   5       29.06       30.52      4.57 o
   0  11   5      150.43      139.96     11.00 o
   1  11   5       28.24       34.16      7.00 o
   2  11   5       16.78       12.59      5.43 o
  -7  12   5        2.13        0.94      4.42 o
  -6  12   5      107.25      117.91      8.41 o
  -5  12   5        6.67        5.55      3.64 o
  -4  12   5        8.74        7.07      5.33 o
  -3  12   5       76.93       86.72      6.77 o
  -2  12   5       20.23       25.98      4.57 o
  -1  12   5       74.43       70.84      8.00 o
   0  12   5       22.32       14.52      5.43 o
   1  12   5        5.25        4.24      5.00 o
  -6  13   5       68.53       76.33      7.04 o
  -5  13   5       98.03       90.21      8.72 o
  -4  13   5       75.40       68.14      6.77 o
  -3  13   5       54.44       60.15      8.00 o
  -2  13   5        1.23        1.10      4.42 o
  -1  13   5        0.26       -2.20      4.42 o
   0  13   5        9.93        7.84      7.07 o
  -4  14   5        0.58        1.26      4.42 o
  -3  14   5       53.33       48.73      7.00 o
   2 -15   6      149.99      171.15     12.99 o
   3 -15   6       73.47       77.65      9.46 o
   4 -15   6        0.11        2.04      4.42 o
   0 -14   6       18.01       16.53     11.31 o
   1 -14   6       88.98      100.73      9.46 o
   2 -14   6       92.84       83.16     12.02 o
   3 -14   6       18.55       12.41      4.42 o
   4 -14   6       84.38       77.36      9.00 o
   5 -14   6       11.07       14.84      5.00 o
   6 -14   6       29.98       31.93      6.44 o
  -2 -13   6      187.21      245.97     19.79 o
  -1 -13   6       21.96       24.11      6.00 o
   0 -13   6       54.76       64.70      8.00 o
   1 -13   6      869.53      902.62     27.47 o
   2 -13   6      303.33      309.98     14.47 o
   3 -13   6        5.26        1.41      4.00 o
   4 -13   6        3.31       -2.42      3.39 o
   5 -13   6       10.28        9.58      4.42 o
   6 -13   6       22.12       14.42      5.65 o
   7 -13   6       49.83       47.46      7.45 o
  -3 -12   6      125.82      141.36     15.55 o
  -2 -12   6       24.99       29.75      6.00 o
  -1 -12   6       15.62       16.96      5.00 o
   0 -12   6      446.99      454.44     17.47 o
   1 -12   6       62.47       64.39      7.00 o
   2 -12   6        8.87        2.22      6.36 o
   3 -12   6      176.98      174.41     10.46 o
   4 -12   6       15.69       18.38      5.00 o
   5 -12   6        1.23       -1.41      3.39 o
   6 -12   6       19.82       33.93      8.48 o
   7 -12   6       60.11       60.56      7.45 o
   8 -12   6       43.08       54.50      7.77 o
  -4 -11   6        4.78       -1.41      4.00 o
  -3 -11   6       50.83       53.61      5.40 o
  -2 -11   6        7.32        7.67      3.48 o
  -1 -11   6       79.57       78.44      5.95 o
   0 -11   6       52.99       47.09      4.57 o
   1 -11   6       17.27       19.68      5.65 o
   2 -11   6       11.26        8.48      4.00 o
   3 -11   6        6.86        8.48      4.00 o
   4 -11   6        0.08       -0.40      3.39 o
   5 -11   6       19.98       15.88      7.77 o
   6 -11   6       17.91       14.29      4.95 o
   7 -11   6       39.93       33.36      6.00 o
   8 -11   6      384.12      351.67     15.55 o
  -5 -10   6       24.25       35.20      6.44 o
  -4 -10   6        9.19        5.03      5.65 o
  -3 -10   6      111.51      127.44      6.69 o
  -2 -10   6       67.69       74.73      5.04 o
  -1 -10   6       32.36       33.20      3.31 o
   0 -10   6       80.19       84.94      6.94 o
   1 -10   6       41.47       45.46      3.33 o
   2 -10   6      274.87      263.98      8.73 o
   3 -10   6      298.61      276.02     11.46 o
   4 -10   6      594.33      559.30     18.47 o
   5 -10   6       66.77       68.92      7.00 o
   6 -10   6      163.52      178.16     10.00 o
   7 -10   6       15.99       24.11      5.00 o
   8 -10   6      370.52      340.68     15.47 o
   9 -10   6       14.60       11.87      4.70 o
  -5  -9   6       20.99       17.67      5.00 o
  -4  -9   6       55.61       54.66     15.55 o
  -3  -9   6      200.43      200.99      7.07 o
  -2  -9   6       26.73       21.57      2.96 o
  -1  -9   6       53.71       48.66      3.68 o
   0  -9   6       24.35       28.96      3.12 o
   1  -9   6       26.08       26.57      2.65 o
   2  -9   6        0.53        1.41      1.66 o
   3  -9   6      130.54      145.12      5.82 o
   4  -9   6        6.60        8.48      2.65 o
   5  -9   6        7.49        2.47      1.81 o
   6  -9   6       11.31       14.85      2.91 o
   7  -9   6       51.06       59.90      6.46 o
   8  -9   6       88.77       82.99      8.00 o
  -6  -8   6        0.26        4.08      4.42 o
  -5  -8   6      114.25      126.07     10.00 o
  -4  -8   6      239.39      245.19     10.14 o
  -3  -8   6      110.48       95.04      5.27 o
  -2  -8   6      108.47       93.47      4.95 o
  -1  -8   6      136.74      147.97      5.27 o
   0  -8   6        6.26        9.65      2.04 o
   1  -8   6      364.07      348.96      9.33 o
   2  -8   6      343.37      368.57      8.15 o
   3  -8   6       23.21       20.62      2.40 o
   4  -8   6      593.20      567.41     11.14 o
   5  -8   6      395.43      395.56     13.47 o
   6  -8   6       51.28       50.98      4.57 o
   7  -8   6       13.06       11.31      2.91 o
   8  -8   6       89.92      111.05      6.96 o
   9  -8   6        0.41        1.41      4.00 o
  -7  -7   6        0.06       -5.09      3.39 o
  -6  -7   6        1.82       -4.24      4.95 o
  -5  -7   6      244.76      230.34     12.02 o
  -4  -7   6       79.73       78.73      5.95 o
  -3  -7   6        2.49       -1.10      2.04 o
  -2  -7   6       85.50      100.77      7.75 o
  -1  -7   6        0.39        2.83      1.66 o
   0  -7   6      108.98      111.04      4.57 o
   1  -7   6       48.51       54.39      2.81 o
   2  -7   6        2.48        0.26      1.52 o
   3  -7   6       27.07       27.39      2.24 o
   4  -7   6       80.37       77.72      3.70 o
   5  -7   6       12.47        9.71      2.25 o
   6  -7   6       14.54       10.40      2.40 o
   7  -7   6       70.22       67.55      4.55 o
   8  -7   6        1.68       -5.18      7.07 o
   9  -7   6       11.22        8.01      4.42 o
  -7  -6   6        5.65        1.41      4.00 o
  -6  -6   6      172.73      139.77     34.63 o
  -5  -6   6      227.30      252.79      9.50 o
  -4  -6   6       77.52       85.36      5.30 o
  -3  -6   6      228.55      232.65      8.81 o
  -2  -6   6       22.31       19.87      2.25 o
  -1  -6   6      454.39      509.79     10.16 o
   0  -6   6     1384.95     1697.10     26.47 o
   1  -6   6     2726.79     2755.96     40.75 o
   2  -6   6     2706.62     2586.89     38.63 o
   3  -6   6      229.21      221.83      5.42 o
   4  -6   6     1249.88     1279.23     21.13 o
   5  -6   6       41.91       41.04      3.12 o
   6  -6   6        1.89        0.16      1.85 o
   7  -6   6       24.67       20.56      3.26 o
   8  -6   6        5.79       -3.08      2.65 o
   9  -6   6      279.78      281.11     26.15 o
  -8  -5   6        2.04        0.71      4.00 o
  -7  -5   6      209.55      183.77     11.46 o
  -6  -5   6        1.16        1.41      3.00 o
  -5  -5   6       61.61       50.86      7.34 o
  -4  -5   6      241.16      223.16      6.45 o
  -3  -5   6       38.40       37.13      3.12 o
  -2  -5   6        0.22       -2.12      1.41 o
  -1  -5   6      289.71      327.35      7.01 o
   0  -5   6      533.72      559.24     10.19 o
   1  -5   6       93.51       91.06      2.94 o
   2  -5   6       21.04       26.67      2.65 o
   3  -5   6      144.24      144.02      5.71 o
   4  -5   6       93.46       97.82      4.57 o
   5  -5   6       13.13       13.92      2.25 o
   6  -5   6       76.23       70.10      4.57 o
   7  -5   6       14.14       15.77      3.26 o
   8  -5   6       19.22       16.02      4.08 o
   9  -5   6       32.32       30.38      5.83 o
  -8  -4   6      530.46      542.59     20.47 o
  -7  -4   6       99.16      104.63      9.00 o
  -6  -4   6       13.27       19.38      3.76 o
  -5  -4   6     1729.92     1617.69     31.55 o
  -4  -4   6      523.49      561.04     11.36 o
  -3  -4   6      273.08      268.41      7.25 o
  -2  -4   6        6.36       51.01      4.08 o
  -1  -4   6     8371.83     8949.97    145.78 o
   0  -4   6      371.63      338.76      6.75 o
   1  -4   6      571.31      608.66     14.47 o
   2  -4   6        0.03        1.98      1.07 o
   3  -4   6      910.99      834.59     14.03 o
   4  -4   6      221.29      229.36      6.77 o
   5  -4   6       40.24       27.26      2.65 o
   6  -4   6      215.61      212.29      6.45 o
   7  -4   6        5.85        8.62      3.96 o
   8  -4   6        0.50        4.24      2.91 o
   9  -4   6       12.24       12.72      4.08 o
  -8  -3   6       28.65       31.82      6.00 o
  -7  -3   6       94.79       86.99      8.00 o
  -6  -3   6      211.63      202.27      8.16 o
  -5  -3   6      239.93      236.10      8.41 o
  -4  -3   6      564.29      552.14     17.38 o
  -3  -3   6       97.56       98.60      6.43 o
  -2  -3   6      437.69      434.33      8.60 o
  -1  -3   6       53.50       55.69      2.65 o
   0  -3   6       19.87       20.00      2.06 o
   1  -3   6        8.03        6.60      1.63 o
   2  -3   6       46.00       44.61      2.14 o
   3  -3   6        4.53        8.81      1.84 o
   4  -3   6        8.35        5.01      1.52 o
   5  -3   6      109.25      104.37      4.39 o
   6  -3   6        4.58        2.22      2.14 o
   7  -3   6        0.47        1.52      2.69 o
   8  -3   6       31.76       34.76      6.00 o
   9  -3   6       24.23       43.82      9.90 o
  -9  -2   6      142.25      152.58     19.08 o
  -8  -2   6       96.57       81.34      8.00 o
  -7  -2   6      355.32      333.54     21.64 o
  -6  -2   6      819.06      820.13     19.03 o
  -5  -2   6     1729.68     1715.64     32.65 o
  -4  -2   6      502.69      542.42     10.35 o
  -3  -2   6     2581.49     2784.14     41.33 o
  -2  -2   6      547.11      557.47     12.11 o
  -1  -2   6     5349.00     5413.08     77.20 o
   0  -2   6     1776.75     2029.78     29.82 o
   1  -2   6     3803.04     3973.69     57.03 o
   2  -2   6      264.24      349.66      7.86 o
   3  -2   6     3283.98     3230.10     47.49 o
   4  -2   6     3172.73     3285.51     49.45 o
   5  -2   6      472.51      491.81     10.06 o
   6  -2   6      431.35      452.61     12.50 o
   7  -2   6        2.77       -0.47      2.45 o
   8  -2   6       66.53       59.81      7.23 o
   9  -2   6       17.79       29.69      8.48 o
  -9  -1   6       85.14       80.63      9.00 o
  -8  -1   6       15.97       26.42      6.00 o
  -7  -1   6       69.86       71.94      5.95 o
  -6  -1   6       60.37       58.46      4.90 o
  -5  -1   6       82.58       68.78      8.45 o
  -4  -1   6        2.76        3.18      2.08 o
  -3  -1   6        0.02       -2.62      1.75 o
  -2  -1   6      159.77      156.92      4.15 o
  -1  -1   6       23.37       23.72      1.66 o
   0  -1   6       10.89       12.30      1.07 o
   1  -1   6        5.62        2.83      0.89 o
   2  -1   6      990.81      999.90     16.05 o
   3  -1   6      828.67      825.17     13.85 o
   4  -1   6       39.02       37.38      2.69 o
   5  -1   6       38.33       30.55      3.74 o
   6  -1   6       10.80        9.19      2.91 o
   7  -1   6        0.02       -4.84      3.23 o
   8  -1   6       80.31       87.57      7.04 o
   9  -1   6        6.45        5.65      5.00 o
  -9   0   6       41.92       40.04      7.00 o
  -8   0   6      105.96      100.06      7.04 o
  -7   0   6      343.79      334.31     10.86 o
  -6   0   6     1083.96     1074.56     24.61 o
  -5   0   6        6.20        3.23      2.09 o
  -4   0   6     1718.61     1930.02     35.08 o
  -3   0   6     9777.14     9969.07    439.43 o
  -2   0   6      209.06      239.88      5.02 o
  -1   0   6       75.77       66.84      2.59 o
   0   0   6      167.20      277.07      5.59 o
   1   0   6    15366.07    16162.40    260.06 o
   2   0   6     2132.43     2268.40     33.89 o
   3   0   6       58.93       69.44      5.15 o
   4   0   6      332.38      364.84     10.04 o
   5   0   6      193.98      170.59      7.04 o
   6   0   6       71.14       65.09      7.32 o
   7   0   6       76.19       70.22      9.55 o
   8   0   6      258.52      271.68     12.99 o
  -9   1   6        5.62        0.16      4.95 o
  -8   1   6      353.99      345.43     14.54 o
  -7   1   6      278.50      261.52      9.23 o
  -6   1   6        0.90        4.71      2.45 o
  -5   1   6       27.24       24.09      3.26 o
  -4   1   6       17.26       13.62      4.45 o
  -3   1   6       75.18       65.37      3.88 o
  -2   1   6       25.29       24.99      1.85 o
  -1   1   6       22.85       22.68      1.66 o
   0   1   6      319.83      341.70      6.69 o
   1   1   6        4.20        1.06      1.43 o
   2   1   6      110.68      119.25      3.43 o
   3   1   6      270.02      279.23      9.15 o
   4   1   6      312.78      302.71      9.23 o
   5   1   6      395.60      381.84     13.62 o
   6   1   6      384.22      404.85     15.13 o
   7   1   6      327.08      323.32     11.43 o
   8   1   6        0.44       -4.36      2.91 o
 -10   2   6       35.52       44.32      7.45 o
  -9   2   6       80.99       84.56      6.77 o
  -8   2   6     1254.89     1219.97     26.65 o
  -7   2   6      208.65      219.23     10.97 o
  -6   2   6      833.89      863.59     19.30 o
  -5   2   6      690.64      687.97     20.22 o
  -4   2   6      982.57      943.31     19.38 o
  -3   2   6     1981.54     2219.43     38.31 o
  -2   2   6     5641.29     5560.29     79.68 o
  -1   2   6      607.77      595.37     10.41 o
   0   2   6      655.21      736.10     12.51 o
   1   2   6      139.55      108.80      3.43 o
   2   2   6        3.51        7.15      1.66 o
   3   2   6       44.71       46.85      4.08 o
   4   2   6       63.99       46.99      6.74 o
   5   2   6     2792.86     2833.80     51.94 o
   6   2   6     1007.21      970.30     22.57 o
   7   2   6        0.59       -0.71      4.00 o
   8   2   6       15.62       12.97      4.31 o
 -10   3   6        0.02       -2.20      4.42 o
  -9   3   6        7.84        6.77      3.48 o
  -8   3   6       37.46       45.45      5.13 o
  -7   3   6      116.53      117.14      6.77 o
  -6   3   6       72.91       90.05      5.60 o
  -5   3   6       33.62       32.28      6.05 o
  -4   3   6       23.51       23.46      2.08 o
  -3   3   6      241.78      241.46      5.81 o
  -2   3   6       46.77       52.99      2.91 o
  -1   3   6        0.23        0.57      1.07 o
   0   3   6       23.93       39.70      2.40 o
   1   3   6      134.98      160.05      4.39 o
   2   3   6        0.28        0.88      2.12 o
   3   3   6        9.72       17.21      2.91 o
   4   3   6     2464.10     2415.66     44.60 o
   5   3   6     2519.56     2404.04     45.41 o
   6   3   6      115.63      128.03     10.00 o
   7   3   6        0.51       -1.41      2.31 o
 -10   4   6       20.32        7.39      3.92 o
  -9   4   6        1.00        2.83      3.26 o
  -8   4   6        7.81        7.54      3.78 o
  -7   4   6      779.46      763.20     18.62 o
  -6   4   6      123.67      105.40     16.81 o
  -5   4   6      271.24      277.81      6.70 o
  -4   4   6     6121.92     6186.46     89.03 o
  -3   4   6      450.09      510.96     10.02 o
  -2   4   6        4.84        3.66      1.07 o
  -1   4   6       57.23       17.79      3.06 o
   0   4   6     1466.91     1672.29     40.29 o
   1   4   6      130.28      126.10      4.76 o
   2   4   6       80.34       90.82      7.58 o
   3   4   6     1824.57     1781.58     91.20 o
   4   4   6      877.33      892.97     26.76 o
   5   4   6      235.52      251.32     11.59 o
   6   4   6        8.22        4.24      3.26 o
   7   4   6      188.56      187.34     10.82 o
 -10   5   6       36.09       32.51      9.90 o
  -9   5   6       28.18       32.20      6.00 o
  -8   5   6       63.95       67.78      5.82 o
  -7   5   6        3.89        4.88      2.65 o
  -6   5   6        3.47        4.24      2.45 o
  -5   5   6        8.71        9.50      2.45 o
  -4   5   6        1.35       -0.26      1.52 o
  -3   5   6        3.06        4.46      1.17 o
  -2   5   6       30.63       23.28      1.93 o
  -1   5   6      110.30      116.58      3.80 o
   0   5   6       21.28       18.49      2.25 o
   1   5   6       49.29       50.07      3.47 o
   2   5   6      298.17      309.75     14.37 o
   3   5   6       55.08       63.07      5.13 o
   4   5   6      158.10      138.43     14.35 o
   5   5   6       31.85       35.63      4.57 o
   6   5   6      146.09      139.96      8.98 o
 -10   6   6        7.13       10.79      5.65 o
  -9   6   6      170.84      171.85     14.84 o
  -8   6   6      480.90      497.26     18.47 o
  -7   6   6      170.51       79.16      9.90 o
  -6   6   6      102.93      103.37     12.72 o
  -5   6   6        0.07        0.71      1.66 o
  -4   6   6      159.95      152.49      5.02 o
  -3   6   6     1206.12     1133.09     18.95 o
  -2   6   6        2.81        1.85      1.22 o
  -1   6   6       76.96       71.47      3.56 o
   0   6   6       29.85       26.29      2.48 o
   1   6   6      114.71      117.51      4.57 o
   2   6   6       27.88       19.32      3.48 o
   3   6   6      167.57      137.02      7.02 o
   4   6   6      102.76       77.50      5.95 o
   5   6   6        0.54        0.99      2.91 o
   6   6   6        9.92       17.32      4.57 o
  -9   7   6        0.91        0.00      4.00 o
  -8   7   6        1.27        4.95      4.00 o
  -7   7   6       26.20       22.62      5.00 o
  -6   7   6       88.83       90.49      8.00 o
  -5   7   6       27.57       32.43      4.31 o
  -4   7   6      117.72      129.13      5.95 o
  -3   7   6      132.96      136.49      6.53 o
  -2   7   6        9.71       11.05      2.65 o
  -1   7   6       93.08       89.42      7.00 o
   0   7   6       63.21       61.80      4.49 o
   1   7   6      130.43      109.81      5.99 o
   2   7   6       18.01       10.99      4.42 o
   3   7   6      223.40      164.38      8.90 o
   4   7   6       19.53       16.42      3.74 o
   5   7   6        5.98        5.45      3.48 o
  -9   8   6       79.44       80.74     18.38 o
  -8   8   6      332.85      339.75     14.99 o
  -7   8   6       31.18       38.64      6.00 o
  -6   8   6       43.45       34.03      4.31 o
  -5   8   6       57.52       49.39      5.64 o
  -4   8   6      378.59      366.88     10.86 o
  -3   8   6      332.81      310.28      9.79 o
  -2   8   6      120.90      114.28      6.77 o
  -1   8   6       45.82       33.94      3.74 o
   0   8   6        0.38       -1.41      2.45 o
   1   8   6       73.90       58.57      6.44 o
   2   8   6       56.53       31.85      5.43 o
   3   8   6       71.45       71.48      8.45 o
   4   8   6        0.01       -0.71      4.00 o
   5   8   6      101.92      117.64     14.14 o
  -9   9   6        1.90        2.22      3.39 o
  -8   9   6        1.47       -4.04      3.53 o
  -7   9   6        1.38        0.00      3.39 o
  -6   9   6       62.45       59.95      5.40 o
  -5   9   6       40.37       36.81      4.31 o
  -4   9   6        3.26        6.17      2.65 o
  -3   9   6      122.24      128.28      7.35 o
  -2   9   6       38.52       38.27      4.57 o
  -1   9   6       36.54       34.43      4.31 o
   0   9   6      149.29      137.24     10.60 o
   1   9   6       37.99       44.65      6.44 o
   2   9   6       76.01       99.40      9.46 o
   3   9   6       70.96       85.73     10.60 o
   4   9   6      159.36      151.95     12.46 o
  -9  10   6        1.12        0.79      4.42 o
  -8  10   6       60.20       75.37      8.45 o
  -7  10   6      112.39      113.99     19.79 o
  -6  10   6      206.84      215.92      8.90 o
  -5  10   6      123.99      117.58      8.94 o
  -4  10   6       60.26       55.30      5.71 o
  -3  10   6      628.79      616.39     16.32 o
  -2  10   6       34.62       36.51      4.57 o
  -1  10   6      194.94      211.32      8.90 o
   0  10   6      254.97      270.34     13.47 o
   1  10   6       59.55       60.79      8.00 o
   2  10   6        1.16        0.71      6.36 o
   3  10   6       18.70       19.79      6.00 o
  -8  11   6        4.84        0.94      4.42 o
  -7  11   6        0.33        3.93      4.42 o
  -6  11   6      256.70      255.63     10.32 o
  -5  11   6      256.37      249.71     11.11 o
  -4  11   6      561.56      513.57     17.43 o
  -3  11   6        3.36        6.13      3.26 o
  -2  11   6       67.46       82.90     13.43 o
  -1  11   6      678.63      628.77     21.92 o
   0  11   6      137.22      167.25     12.46 o
   1  11   6       13.94        3.46      4.42 o
   2  11   6      101.51      112.38     10.60 o
  -7  12   6       46.98       46.65      7.45 o
  -6  12   6       45.61       47.09      6.43 o
  -5  12   6      326.98      320.03     11.95 o
  -4  12   6       19.47       16.92      4.01 o
  -3  12   6       57.19       58.05      5.71 o
  -2  12   6      149.51      155.88     16.96 o
  -1  12   6      108.23      126.13     20.50 o
   0  12   6        4.96       -1.10      4.42 o
   1  12   6        9.16        1.41      5.00 o
  -6  13   6      285.37      283.61     11.68 o
  -5  13   6        9.14        8.95      4.08 o
  -4  13   6      251.05      261.85     11.13 o
  -3  13   6      201.83      226.77     21.20 o
  -2  13   6       84.60       92.42      9.46 o
  -1  13   6        4.28        6.79      4.95 o
   3 -15   7       51.50       79.16     14.14 o
   0 -14   7        4.10        3.53      5.00 o
   1 -14   7       28.65       23.32      6.00 o
   2 -14   7        9.46       11.31      5.00 o
   3 -14   7       85.20       86.82      9.46 o
   4 -14   7       61.41       55.45     12.02 o
   5 -14   7       10.32        9.90      5.00 o
   6 -14   7        0.04       -1.41      4.42 o
  -2 -13   7       14.91       18.38      8.48 o
  -1 -13   7       17.23        7.77      5.00 o
   0 -13   7       15.14        1.41      6.36 o
   1 -13   7       68.80       52.81      7.45 o
   2 -13   7      350.29      367.54     22.62 o
   3 -13   7       43.42       38.65      6.44 o
   4 -13   7        1.28       -4.85      4.24 o
   5 -13   7       73.55       59.08      8.00 o
   6 -13   7      169.25      166.61     11.99 o
   7 -13   7        2.88        6.36      5.00 o
  -2 -12   7        2.12        3.93      4.42 o
  -1 -12   7       22.12       20.50      5.00 o
   0 -12   7        9.84       13.43      5.00 o
   1 -12   7      529.82      531.18     19.47 o
   2 -12   7      103.82      117.33      9.46 o
   3 -12   7        1.53        2.83      3.39 o
   4 -12   7        8.51        4.95      4.00 o
   5 -12   7       14.43        9.58      4.42 o
   6 -12   7       14.86       15.55      5.00 o
   7 -12   7       53.65       57.05      7.45 o
   8 -12   7        5.51        6.36      5.00 o
  -4 -11   7       14.89        4.24      6.36 o
  -3 -11   7       23.39       27.47      5.14 o
  -2 -11   7       72.91       72.42      6.22 o
  -1 -11   7      259.36      254.05     12.46 o
   0 -11   7      545.10      559.46     19.47 o
   1 -11   7      525.30      525.85     19.08 o
   2 -11   7       93.57       86.25      8.00 o
   3 -11   7        5.64        6.36      4.00 o
   4 -11   7       85.30       89.08      8.00 o
   5 -11   7       41.17       36.67      9.19 o
   7 -11   7        3.19       -1.41      4.00 o
   8 -11   7       30.40       39.25      7.77 o
  -5 -10   7       12.69        4.08      4.42 o
  -4 -10   7      195.73      230.42     11.99 o
  -3 -10   7       55.78       68.67      5.02 o
  -2 -10   7      174.75      168.53      6.52 o
  -1 -10   7      148.99      151.84      6.35 o
   0 -10   7      261.75      271.43     10.33 o
   1 -10   7       25.57       19.79      3.39 o
   2 -10   7        0.83       -3.30      3.55 o
   3 -10   7       63.56       66.40      5.67 o
   4 -10   7       32.01       32.13      5.65 o
   5 -10   7       12.84       10.60      4.00 o
   6 -10   7       13.05       16.49      4.42 o
   7 -10   7        0.12       -5.09      3.39 o
   8 -10   7       53.57       49.27      7.45 o
  -5  -9   7       97.07      104.61      9.00 o
  -4  -9   7       56.93       65.92      5.95 o
  -3  -9   7      130.55      155.77      6.30 o
  -2  -9   7      320.00      334.70      9.00 o
  -1  -9   7     1086.82     1037.33     18.84 o
   0  -9   7      121.79      123.75      5.10 o
   1  -9   7        2.52        1.62      2.06 o
   2  -9   7      819.91      884.53     19.23 o
   3  -9   7     1320.51     1320.25     26.60 o
   4  -9   7     1032.25     1074.39     26.66 o
   5  -9   7       26.70       32.44      3.74 o
   6  -9   7       79.08       91.17      9.83 o
   7  -9   7       69.13       74.87      5.95 o
   8  -9   7        6.32        1.84      2.91 o
   9  -9   7       21.08       26.86      8.48 o
  -6  -8   7       66.79       69.98      8.00 o
  -5  -8   7      231.16      243.85     11.99 o
  -4  -8   7        2.99        0.47      2.89 o
  -3  -8   7       60.73       59.48      4.24 o
  -2  -8   7      766.04      731.62     14.66 o
  -1  -8   7       56.61       63.01      4.03 o
   0  -8   7       58.77       56.75      3.92 o
   1  -8   7      220.06      244.52      6.45 o
   2  -8   7      512.24      536.79     13.26 o
   3  -8   7        6.92        8.05      2.43 o
   4  -8   7        0.98        1.21      2.06 o
   5  -8   7       55.14       53.38      4.57 o
   6  -8   7       30.56       29.64      4.99 o
   7  -8   7       12.23       15.34      4.95 o
   8  -8   7       15.39       12.72      4.24 o
   9  -8   7        0.42       -2.83      4.00 o
  -7  -7   7        1.38        2.12      4.00 o
  -6  -7   7      277.45      301.11     13.99 o
  -5  -7   7        1.21        2.44      2.65 o
  -4  -7   7      200.44      188.71      8.16 o
  -3  -7   7     2522.66     2320.97     36.74 o
  -2  -7   7     1501.18     1589.63     26.14 o
  -1  -7   7     1397.73     1362.19     22.57 o
   0  -7   7       38.40       58.03      5.30 o
   1  -7   7     4175.23     4331.62     63.36 o
   2  -7   7      248.43      188.76      4.76 o
   3  -7   7       47.80       44.18      3.78 o
   4  -7   7      225.60      211.05      7.25 o
   5  -7   7       25.27       33.78      9.19 o
   6  -7   7      212.58      204.96      7.59 o
   7  -7   7       76.26       80.56      5.95 o
   8  -7   7       50.61       60.27      9.19 o
   9  -7   7       36.97       46.47      6.44 o
  -7  -6   7      203.43      220.22     12.46 o
  -6  -6   7        2.02       -1.88      2.53 o
  -5  -6   7      153.75      142.04      8.17 o
  -4  -6   7      496.19      488.65     13.77 o
  -3  -6   7      406.17      434.55     10.20 o
  -2  -6   7      920.13      910.43     16.40 o
  -1  -6   7        8.44       13.10      2.86 o
   0  -6   7      273.30      275.73      6.45 o
   1  -6   7        0.06       -0.28      1.07 o
   2  -6   7       83.04       77.30      3.11 o
   3  -6   7        4.14        4.35      1.17 o
   4  -6   7        0.36       -0.90      1.52 o
   5  -6   7       15.62       17.64      3.26 o
   6  -6   7        1.21       -2.29      1.52 o
   7  -6   7       25.00       20.68      3.87 o
   8  -6   7       19.74       17.67      5.00 o
   9  -6   7        2.90       12.72      5.00 o
  -8  -5   7       62.38       92.23     10.00 o
  -7  -5   7      176.81      163.12     11.46 o
  -6  -5   7      182.62      187.41      8.41 o
  -5  -5   7      486.39      458.54     12.77 o
  -4  -5   7     2550.89     2526.06     55.95 o
  -3  -5   7     3672.56     3649.93     63.09 o
  -2  -5   7      113.88      171.35      5.27 o
  -1  -5   7      988.36      983.34     18.74 o
   0  -5   7     1089.31     1109.27     24.28 o
   1  -5   7     3815.48     3779.85     64.47 o
   2  -5   7        0.31        1.88      1.63 o
   3  -5   7       14.68       19.67      2.04 o
   4  -5   7      683.31      702.46     13.00 o
   5  -5   7      894.17      927.50     24.08 o
   6  -5   7     1147.72     1194.53     21.15 o
   7  -5   7        8.41        9.90      3.00 o
   8  -5   7      752.21      803.61     32.15 o
   9  -5   7        1.23        0.00      4.00 o
  -8  -4   7      163.47      180.69     12.46 o
  -7  -4   7      175.53      197.89     26.15 o
  -6  -4   7        1.53        2.44      2.65 o
  -5  -4   7      306.92      291.25      9.79 o
  -4  -4   7      246.75      251.60      8.41 o
  -3  -4   7      130.72      140.56      4.87 o
  -2  -4   7        1.08        1.13      1.07 o
  -1  -4   7        1.18        1.72      1.43 o
   0  -4   7      126.64      131.18      3.88 o
   1  -4   7       43.14       39.72      3.26 o
   2  -4   7       33.79       30.59      2.91 o
   3  -4   7        2.69        2.66      1.58 o
   4  -4   7      107.26      103.14      3.95 o
   5  -4   7      488.69      472.12     10.16 o
   6  -4   7       21.76       26.14      2.69 o
   7  -4   7       20.52       26.81      4.08 o
   8  -4   7       71.75       73.88      7.24 o
   9  -4   7       23.42       24.56      4.79 o
  -8  -3   7      179.02      189.13     19.08 o
  -7  -3   7        0.78        2.40      2.91 o
  -6  -3   7      948.46      846.75     19.59 o
  -5  -3   7      203.53      183.19      7.35 o
  -4  -3   7      558.51      621.36     24.17 o
  -3  -3   7      133.18      157.55      4.39 o
  -2  -3   7     2397.22     2764.25     47.32 o
  -1  -3   7    10538.62    11527.66    162.35 o
   0  -3   7     1375.24     1414.33     24.88 o
   1  -3   7     2578.05     2493.81     53.47 o
   2  -3   7      344.31      416.34     13.82 o
   3  -3   7     2420.16     2561.53     52.95 o
   4  -3   7     1116.40     1148.78     24.87 o
   5  -3   7      709.32      734.15     15.88 o
   6  -3   7      385.23      401.72     15.55 o
   7  -3   7       16.84       16.47      4.78 o
   8  -3   7       31.80       29.68      4.31 o
   9  -3   7       32.77       39.47      5.40 o
  -9  -2   7       17.51       21.91      6.00 o
  -8  -2   7       19.14       26.35      6.36 o
  -7  -2   7       90.56       84.45      9.91 o
  -6  -2   7      268.07      254.36      8.98 o
  -5  -2   7      430.45      443.97     12.24 o
  -4  -2   7       39.40       40.40      4.86 o
  -3  -2   7       52.21       56.68      2.81 o
  -2  -2   7      129.83      123.55      3.56 o
  -1  -2   7       53.30       52.50      4.28 o
   0  -2   7       22.26       24.92      1.85 o
   1  -2   7       56.83       55.83      2.83 o
   2  -2   7       50.09       51.71      2.69 o
   3  -2   7       24.46       24.36      2.12 o
   4  -2   7       49.17       50.45      3.22 o
   5  -2   7      420.94      407.36     12.05 o
   6  -2   7        0.11       -0.13      2.97 o
   7  -2   7      179.69      190.93      8.41 o
   8  -2   7      111.77      110.12      7.59 o
   9  -2   7       57.76       63.61     11.31 o
  -9  -1   7       77.55       81.78      9.00 o
  -8  -1   7      326.28      328.93     14.77 o
  -7  -1   7       12.38       17.96      3.74 o
  -6  -1   7      620.23      605.17     15.22 o
  -5  -1   7      114.41      120.61      7.10 o
  -4  -1   7     1439.79     1534.98     28.83 o
  -3  -1   7     1106.95     1155.63     26.99 o
  -2  -1   7     3225.19     3206.00     46.81 o
  -1  -1   7     3381.97     3651.69     52.82 o
   0  -1   7      910.46      922.07     15.16 o
   1  -1   7      241.49      279.05     11.88 o
   2  -1   7      284.30      341.94      6.96 o
   3  -1   7      183.34      155.01      6.73 o
   4  -1   7       49.99       39.05      2.69 o
   5  -1   7      677.57      685.22     16.28 o
   6  -1   7       13.69       15.17      3.26 o
   7  -1   7     1259.86     1274.82     36.38 o
   8  -1   7      214.14      238.64     10.32 o
  -9   0   7       79.67       82.09      9.00 o
  -8   0   7        8.67        3.30      3.26 o
  -7   0   7        0.29        2.44      2.65 o
  -6   0   7        0.01       -2.83      2.67 o
  -5   0   7      219.35      221.55      8.16 o
  -4   0   7       16.94       17.17      2.45 o
  -3   0   7       80.84       85.61      4.48 o
  -2   0   7       75.56       69.62      3.47 o
  -1   0   7       14.94       12.14      1.41 o
   0   0   7      103.10      114.20      4.49 o
   1   0   7      112.45      133.44      5.13 o
   2   0   7       36.38       50.97      2.69 o
   3   0   7       23.03       19.83      1.85 o
   4   0   7       58.04       44.66      4.08 o
   5   0   7       78.57       74.46      5.40 o
   6   0   7      580.12      565.29     14.95 o
   7   0   7     1157.05     1201.48     26.91 o
   8   0   7      276.30      289.59     11.68 o
  -9   1   7      764.75      748.04     25.71 o
  -8   1   7      409.54      414.39     13.06 o
  -7   1   7      256.51      257.72      9.50 o
  -6   1   7       19.05       17.37      4.76 o
  -5   1   7     1613.34     1613.37     30.99 o
  -4   1   7      489.08      411.84     10.32 o
  -3   1   7      174.96      237.47      6.33 o
  -2   1   7     4844.89     5411.38     77.57 o
  -1   1   7     4053.25     4482.94     64.66 o
   0   1   7        3.43       -0.24      1.02 o
   1   1   7        2.38       29.37      2.24 o
   2   1   7      112.12      156.00      4.29 o
   3   1   7     1169.24     1102.70     22.01 o
   4   1   7      339.49      334.01     16.42 o
   5   1   7      306.75      304.84     10.04 o
   6   1   7      229.55      246.67     12.83 o
   7   1   7      282.28      306.29     11.43 o
   8   1   7        2.12       -1.73      4.42 o
  -9   2   7      340.98      342.17     12.19 o
  -8   2   7       87.96       84.20     11.85 o
  -7   2   7       14.07       10.84      3.26 o
  -6   2   7      102.62      110.20      6.53 o
  -5   2   7       25.71       21.49      4.95 o
  -4   2   7       21.15       22.29      2.15 o
  -3   2   7       47.91       48.97      2.81 o
  -2   2   7       31.20       38.17      2.40 o
  -1   2   7       14.40       11.87      1.84 o
   0   2   7       74.20       64.37      2.96 o
   1   2   7       24.44       27.73      1.93 o
   2   2   7       91.71       92.12      3.54 o
   3   2   7      587.19      533.60     13.01 o
   4   2   7        4.12        4.63      2.65 o
   5   2   7        4.59        8.76      2.91 o
   6   2   7       25.69       25.26      4.08 o
   7   2   7       29.97       29.51      4.57 o
   8   2   7       14.91        7.14      3.92 o
  -9   3   7      459.07      441.90     14.08 o
  -8   3   7      171.92      178.42      9.73 o
  -7   3   7      245.18      256.34      9.50 o
  -6   3   7     1331.99     1345.72     27.17 o
  -5   3   7        0.69       -0.18      1.81 o
  -4   3   7       20.03       15.30      1.93 o
  -3   3   7      192.29      182.54      5.60 o
  -2   3   7      134.84      165.73     10.00 o
  -1   3   7     1858.10     1877.90     28.97 o
   0   3   7      105.43       98.86      3.68 o
   1   3   7     1040.51     1031.22     17.26 o
   2   3   7     1312.88     1268.76     24.99 o
   3   3   7       51.68       58.40      4.77 o
   4   3   7       21.44       14.14      2.91 o
   5   3   7       24.73       20.38      3.80 o
   6   3   7      163.79      156.76      8.68 o
   7   3   7      115.02      114.79      8.16 o
 -10   4   7        1.59       -4.90      3.26 o
  -9   4   7       78.00       68.21      6.53 o
  -8   4   7        0.10       -1.82      3.39 o
  -7   4   7       22.09       30.02      4.42 o
  -6   4   7        7.96        6.94      2.70 o
  -5   4   7       99.85      106.03      6.33 o
  -4   4   7      152.70      156.69      4.80 o
  -3   4   7      217.58      223.31      5.74 o
  -2   4   7       67.53       64.25      4.15 o
  -1   4   7      266.75      275.90      6.30 o
   0   4   7      577.36      582.73     12.50 o
   1   4   7      654.18      633.46     11.86 o
   2   4   7        8.84        4.44      2.06 o
   3   4   7      285.93      262.68      9.27 o
   4   4   7      199.96      195.63      7.86 o
   5   4   7       89.21       65.25      8.94 o
   6   4   7      291.10      296.13     26.15 o
   7   4   7       37.82       41.51      5.71 o
  -9   5   7      160.30      139.85     11.00 o
  -8   5   7     1223.45     1282.89     27.67 o
  -7   5   7      287.88      300.23     11.87 o
  -6   5   7     1411.51     1456.77     30.81 o
  -5   5   7       75.37       71.51      4.32 o
  -4   5   7      309.21      360.05      8.01 o
  -3   5   7       23.63       17.41      1.85 o
  -2   5   7      796.92      787.49     18.60 o
  -1   5   7     2583.08     2607.07     39.51 o
   0   5   7     1618.23     1644.32     35.47 o
   1   5   7       20.50       25.93      2.76 o
   2   5   7      113.53       91.82      7.07 o
   3   5   7        9.94        4.68      2.90 o
   4   5   7       13.97        9.75      2.91 o
   5   5   7      412.23      342.61     53.01 o
   6   5   7       11.87        6.54      5.21 o
  -9   6   7       76.21       69.74      8.45 o
  -8   6   7       39.91       31.27      6.44 o
  -7   6   7       10.20        8.48      4.00 o
  -6   6   7        0.46        1.41      3.00 o
  -5   6   7      162.84      170.66      7.90 o
  -4   6   7       40.30       34.98      3.74 o
  -3   6   7      235.96      225.20      7.35 o
  -2   6   7      200.91      200.27      5.58 o
  -1   6   7      384.27      378.33      8.77 o
   0   6   7      403.59      393.30      8.98 o
   1   6   7      102.54       93.91      5.60 o
   2   6   7      123.58      146.95      8.65 o
   3   6   7      282.51      281.13     10.70 o
   4   6   7      167.62      175.66     10.46 o
   5   6   7      238.75      253.95     10.26 o
   6   6   7       53.22       58.51      6.13 o
  -9   7   7      217.51      244.38     13.47 o
  -8   7   7      223.45      218.79     12.46 o
  -7   7   7      272.05      266.23     12.46 o
  -6   7   7       10.52        3.84      3.39 o
  -5   7   7       38.92       36.19      3.74 o
  -4   7   7      796.91      787.20     17.67 o
  -3   7   7      517.50      486.57     12.77 o
  -2   7   7        0.60        2.63      2.38 o
  -1   7   7     2781.75     2747.87     50.03 o
   0   7   7      125.32      123.35     12.08 o
   1   7   7      167.33      184.30      7.49 o
   2   7   7      757.10      735.48     21.56 o
   3   7   7       91.76      103.36      9.46 o
   4   7   7       49.48       60.91      5.60 o
   5   7   7       18.17       13.13      5.24 o
  -9   8   7       10.34        2.30      4.95 o
  -8   8   7       93.09       92.23      9.00 o
  -7   8   7        9.57        5.65      4.00 o
  -6   8   7       25.00       26.15      5.00 o
  -5   8   7       48.50       57.20      7.18 o
  -4   8   7      141.89      142.46      6.77 o
  -3   8   7       73.54       65.17      4.90 o
  -2   8   7     2508.06     2463.05     45.69 o
  -1   8   7       25.36       32.95      4.42 o
   0   8   7      121.18      143.09      9.85 o
   1   8   7     1000.11      942.77     27.47 o
   2   8   7      173.82      223.49     11.99 o
   3   8   7      203.31      219.56     13.43 o
   4   8   7       34.92       35.85      7.00 o
  -9   9   7      101.25      104.29     10.00 o
  -8   9   7       91.38       86.64     17.67 o
  -7   9   7       16.93       15.08      4.42 o
  -6   9   7      293.84      296.52     15.55 o
  -5   9   7      102.60      109.83      7.04 o
  -4   9   7        0.09        0.77      3.48 o
  -3   9   7     2612.45     2607.45     48.96 o
  -2   9   7        0.05        3.08      2.65 o
  -1   9   7       77.34       75.23      6.07 o
   0   9   7      246.20      220.97     11.46 o
   1   9   7      145.37      194.33     11.99 o
   2   9   7       70.64       71.04     11.31 o
   3   9   7       57.48       60.41      9.19 o
   4   9   7       12.47       23.92      6.44 o
  -8  10   7        7.43       18.24     12.72 o
  -7  10   7        7.19        2.36      4.42 o
  -6  10   7        2.57        3.77      3.26 o
  -5  10   7       61.06       59.77      7.09 o
  -4  10   7      990.90      952.79     22.30 o
  -3  10   7        1.64        7.49      2.91 o
  -2  10   7      158.55      152.33      8.08 o
  -1  10   7      115.65      111.71      9.46 o
   0  10   7      297.72      343.37     19.79 o
   1  10   7      169.31      184.14     11.87 o
   2  10   7      116.37      127.24     11.00 o
   3  10   7       88.08      120.40     12.72 o
  -8  11   7       94.36       99.67     10.00 o
  -7  11   7       48.87       57.76      7.45 o
  -6  11   7      747.65      783.29     20.37 o
  -5  11   7      265.65      270.36     10.61 o
  -4  11   7       12.88        6.66      3.48 o
  -3  11   7       37.72       31.70      4.57 o
  -2  11   7       73.10       74.33      6.43 o
  -1  11   7      215.28      227.97     12.46 o
   0  11   7      141.09      147.15     11.46 o
   1  11   7       73.86       73.45      9.90 o
   2  11   7       19.25       17.67      6.00 o
  -7  12   7      437.08      459.22     19.47 o
  -6  12   7        6.73        0.10      3.48 o
  -5  12   7      300.42      313.04     12.24 o
  -4  12   7        4.39        4.85      3.48 o
  -3  12   7      129.45      113.82      7.86 o
  -1  12   7      588.04      638.67     23.47 o
   0  12   7      454.85      526.33     21.47 o
  -5  13   7       61.21       57.78      6.22 o
  -4  13   7       90.02       89.95      7.59 o
  -3  13   7       84.43       79.28      7.04 o
  -2  13   7      152.84      160.30     12.46 o
   0 -14   8        0.03        1.26      4.42 o
   1 -14   8       83.63       99.38     11.31 o
   2 -14   8      362.99      197.91     16.96 o
   3 -14   8      270.37      274.63     14.47 o
   4 -14   8      122.82      113.33     19.79 o
   5 -14   8       68.80       63.30      8.00 o
   6 -14   8        0.57        0.16      4.42 o
  -1 -13   8        0.66       -4.95      4.00 o
   0 -13   8       39.21       44.81      7.00 o
   1 -13   8      114.71      121.57     10.00 o
   2 -13   8      180.54      184.84     11.46 o
   3 -13   8       28.74       41.53      6.44 o
   4 -13   8       36.19       44.18      8.48 o
   5 -13   8       42.68       44.96      7.07 o
   6 -13   8       37.83       41.53      7.45 o
   7 -13   8        0.99        1.62      3.39 o
  -2 -12   8        7.65       12.72      5.00 o
  -1 -12   8        0.01       -2.83      4.00 o
   0 -12   8      136.03      146.48     11.00 o
   1 -12   8      683.36      654.65     21.99 o
   2 -12   8      217.04      238.25     11.99 o
   3 -12   8      166.59      162.18     20.50 o
   4 -12   8      428.86      431.85     16.90 o
   5 -12   8      126.85      134.22     10.00 o
   6 -12   8      102.78      103.65      9.46 o
   7 -12   8       65.50       90.70     11.31 o
  -4 -11   8      101.20      101.78     12.72 o
  -3 -11   8       35.55       27.61     17.67 o
  -2 -11   8       82.87       95.01     12.40 o
  -1 -11   8        7.30        6.56      3.06 o
   0 -11   8      573.27      550.11     15.28 o
   2 -11   8      125.12      137.18     10.00 o
   3 -11   8       97.66       91.37     12.02 o
   4 -11   8      187.66      186.47     10.46 o
   5 -11   8       25.69       26.17      9.90 o
   6 -11   8        9.24        2.83      4.00 o
   7 -11   8       13.35       11.94      9.90 o
   8 -11   8        8.33        2.83      5.00 o
  -4 -10   8        7.47        0.71      4.00 o
  -3 -10   8       95.28       98.78      7.04 o
  -2 -10   8       72.25       68.96      5.71 o
  -1 -10   8     1334.30     1338.92     27.99 o
   0 -10   8     1473.13     1486.96     30.13 o
   1 -10   8     1034.90      980.05     21.45 o
   2 -10   8      169.94      189.37      7.49 o
   3 -10   8      400.97      413.69     11.83 o
   4 -10   8       13.58       14.72      2.91 o
   5 -10   8      103.45      101.90     12.30 o
   6 -10   8      109.03      125.81     12.72 o
   7 -10   8      267.32      265.97     12.88 o
   8 -10   8      215.26      219.95     19.08 o
  -5  -9   8       34.60       37.90      7.77 o
  -4  -9   8       35.23       31.56      4.31 o
  -3  -9   8       35.80       33.24      4.31 o
  -2  -9   8      341.17      340.86      9.15 o
  -1  -9   8      462.34      475.26     10.87 o
   0  -9   8      517.32      500.87     15.90 o
   1  -9   8        0.59        5.76      2.17 o
   2  -9   8        0.00       -0.40      2.06 o
   3  -9   8        9.32       11.05      2.65 o
   4  -9   8      102.29      103.08      6.22 o
   5  -9   8       22.28       26.35      5.54 o
   6  -9   8        2.74       -2.65      1.81 o
   7  -9   8       42.82       48.42      5.13 o
   8  -9   8       12.29       10.66      3.74 o
  -6  -8   8        5.01        4.24      4.00 o
  -5  -8   8       53.44       66.86      7.45 o
  -4  -8   8       12.29        9.79      3.48 o
  -3  -8   8      159.30      170.05      6.30 o
  -2  -8   8     2285.38     2225.10     35.85 o
  -1  -8   8     2704.85     2661.66     41.30 o
   0  -8   8      202.72      175.51      5.92 o
   1  -8   8        2.95        2.36      2.45 o
   2  -8   8      647.98      680.71     15.72 o
   3  -8   8      649.44      636.30     15.22 o
   4  -8   8       60.73       58.35      4.90 o
   5  -8   8      359.21      367.08     11.44 o
   6  -8   8      588.53      598.37     19.42 o
   7  -8   8       68.84       71.25      5.95 o
   8  -8   8      135.29      167.74     10.86 o
   9  -8   8       40.14       47.61      7.77 o
  -6  -7   8       46.06       41.70      6.44 o
  -5  -7   8       24.72       31.52      4.31 o
  -4  -7   8        0.62       -1.41      3.33 o
  -3  -7   8      431.78      409.02     17.14 o
  -2  -7   8      164.59      178.10      5.98 o
  -1  -7   8        4.79        6.13      2.25 o
   0  -7   8       22.25       29.91      2.59 o
   1  -7   8      107.37      119.02      7.93 o
   2  -7   8        1.57       -0.35      1.81 o
   3  -7   8       67.02       64.94      4.90 o
   4  -7   8       82.34       82.82      5.13 o
   5  -7   8        5.08        8.74      2.65 o
   6  -7   8        0.39        3.47      2.65 o
   7  -7   8      174.64      177.86      9.46 o
   8  -7   8       39.20       48.23      7.00 o
   9  -7   8        1.84        1.10      4.42 o
  -7  -6   8        3.47        4.24      4.00 o
  -6  -6   8       23.77       12.72      3.26 o
  -5  -6   8        7.51        5.30      3.75 o
  -4  -6   8     1070.76      952.04     20.94 o
  -3  -6   8      144.96      123.24      6.73 o
  -2  -6   8       48.42       60.97      3.84 o
  -1  -6   8      290.26      290.99      7.86 o
   0  -6   8      471.25      543.25     10.49 o
   1  -6   8     2110.52     2189.00     39.71 o
   2  -6   8     1190.34     1168.12     41.10 o
   3  -6   8     2145.46     2164.64     39.70 o
   4  -6   8      435.74      458.82     11.68 o
   5  -6   8        7.49        7.54      2.45 o
   6  -6   8      222.02      210.19      9.46 o
   7  -6   8      397.94      406.53     19.79 o
   8  -6   8      135.15      145.62     11.00 o
   9  -6   8       73.80       86.94      9.00 o
  -7  -5   8       16.26       23.24      6.36 o
  -6  -5   8        0.46        0.00      2.65 o
  -5  -5   8      231.00      209.35      8.16 o
  -4  -5   8      127.13      127.56      7.04 o
  -3  -5   8      231.08      234.72      7.25 o
  -2  -5   8       16.05       15.15      2.25 o
  -1  -5   8       16.73       21.63      2.12 o
   0  -5   8       16.50       21.09      2.65 o
   1  -5   8        0.22        0.94      1.78 o
   2  -5   8       14.43       14.23      2.45 o
   3  -5   8      207.18      208.25      5.42 o
   4  -5   8        3.02        3.53      1.66 o
   5  -5   8       13.55       12.92      2.45 o
   6  -5   8        0.02        0.31      1.85 o
   7  -5   8      196.32      184.96     10.46 o
   8  -5   8       11.50        7.07      4.00 o
   9  -5   8       39.29       40.43      7.77 o
  -8  -4   8      110.17      111.49     16.26 o
  -7  -4   8       47.70       51.25      5.40 o
  -6  -4   8      292.99      292.00     10.32 o
  -5  -4   8        1.38       -0.94      2.45 o
  -4  -4   8      153.72      148.95      6.43 o
  -3  -4   8       14.50       24.35      2.59 o
  -2  -4   8      264.62      293.03      7.59 o
  -1  -4   8      366.02      343.60      8.26 o
   0  -4   8     1308.62     1145.08     93.28 o
   1  -4   8      940.36      977.60     22.14 o
   2  -4   8      575.46      580.52     22.21 o
   3  -4   8     1893.52     2029.18     31.16 o
   4  -4   8       67.76       65.02      5.00 o
   5  -4   8        0.52        0.64      1.52 o
   6  -4   8        0.28        2.83      2.45 o
   7  -4   8      911.76      924.68     21.95 o
   8  -4   8       25.30       24.92      5.00 o
   9  -4   8      233.89      220.02     14.14 o
  -8  -3   8        0.24        0.00      4.00 o
  -7  -3   8       55.31       53.91      5.40 o
  -6  -3   8       62.41       58.71      5.13 o
  -5  -3   8        5.37        3.53      2.91 o
  -4  -3   8       84.44       89.58      5.40 o
  -3  -3   8       64.58       62.53      3.31 o
  -2  -3   8       20.74       18.10      2.45 o
  -1  -3   8        3.96        2.44      1.52 o
   0  -3   8        1.12       -0.57      1.07 o
   1  -3   8       29.64       28.45      4.37 o
   2  -3   8        3.50        5.45      1.11 o
   3  -3   8      262.09      270.34      6.57 o
   4  -3   8      162.52      172.10      5.39 o
   5  -3   8       20.54       21.57      3.37 o
   6  -3   8       45.38       44.91      4.31 o
   7  -3   8       76.46       81.01      6.22 o
   8  -3   8       58.73       61.35      5.95 o
   9  -3   8      296.11      308.89     14.99 o
  -9  -2   8        8.16       13.11      5.43 o
  -8  -2   8      221.50      217.21      9.88 o
  -7  -2   8     1663.19     1524.51     31.55 o
  -6  -2   8     1144.54     1091.09     23.67 o
  -5  -2   8     1654.63     1576.57     30.73 o
  -4  -2   8       92.86      100.49      5.40 o
  -3  -2   8      854.27      887.82     22.47 o
  -2  -2   8       12.00        0.85      1.07 o
  -1  -2   8      191.60      292.81      6.57 o
   0  -2   8      356.30      486.68     10.40 o
   1  -2   8     3042.43     3209.19     46.97 o
   2  -2   8       80.26       97.61      5.51 o
   3  -2   8     1034.97     1131.84     22.85 o
   4  -2   8        0.55        2.44      1.52 o
   5  -2   8      952.23      894.10     19.55 o
   6  -2   8      411.50      423.22     12.50 o
   7  -2   8        1.21        2.83      2.91 o
   8  -2   8        1.42        4.24      3.26 o
  -9  -1   8       18.83        9.90      5.00 o
  -8  -1   8       26.92       18.54      4.31 o
  -7  -1   8      558.63      565.41     15.51 o
  -6  -1   8      326.72      308.08     10.04 o
  -5  -1   8        0.39        3.30      2.89 o
  -4  -1   8       50.35       47.72      4.75 o
  -3  -1   8        1.79        0.20      1.28 o
  -2  -1   8       49.99       46.84      7.37 o
  -1  -1   8        5.31        2.83      1.07 o
   0  -1   8       33.35       33.92      1.93 o
   1  -1   8       62.22       66.60      2.94 o
   2  -1   8       17.21       15.39      1.85 o
   3  -1   8        4.65        4.37      1.52 o
   4  -1   8       13.44       10.18      2.65 o
   5  -1   8      436.01      445.60     12.19 o
   6  -1   8      221.50      215.71      8.68 o
   7  -1   8       75.38       87.00      6.77 o
   8  -1   8       22.29       24.89      4.57 o
  -9   0   8      236.24      223.20     10.04 o
  -8   0   8      853.34      798.77     20.40 o
  -7   0   8     1155.35     1056.54     23.67 o
  -6   0   8     1476.49     1415.27     28.83 o
  -5   0   8        0.33       -1.21      2.71 o
  -4   0   8     1277.85     1243.61     30.41 o
  -3   0   8      143.64      112.70      3.70 o
  -2   0   8        6.42       -0.24      0.89 o
  -1   0   8      315.73      277.43      6.16 o
   0   0   8     4588.41     5045.42     72.60 o
   1   0   8      192.16      195.24      8.32 o
   2   0   8      399.31      416.99      8.60 o
   3   0   8     1143.28     1154.66     21.70 o
   4   0   8     1750.25     1723.37     32.87 o
   5   0   8      347.86      353.23     10.86 o
   6   0   8      138.48      150.89     15.24 o
   7   0   8      110.88      106.92      7.59 o
   8   0   8      201.73      217.78     14.35 o
  -9   1   8        9.33        9.13      3.74 o
  -8   1   8        0.01       -1.03      2.76 o
  -7   1   8       71.23       70.76      5.71 o
  -6   1   8       28.36       29.18      4.08 o
  -5   1   8       47.95       41.45      6.89 o
  -4   1   8        0.78        2.83      1.81 o
  -3   1   8      121.39      120.88      3.80 o
  -2   1   8       37.06       40.75      2.59 o
  -1   1   8      490.73      538.91     10.23 o
   0   1   8       16.13       17.66      1.85 o
   1   1   8      143.47      156.91      5.13 o
   2   1   8      776.72      804.61     14.03 o
   3   1   8      785.43      779.09     17.10 o
   4   1   8       37.92       33.13      3.74 o
   5   1   8      394.18      411.76     12.50 o
   6   1   8      777.04      769.63     19.55 o
   7   1   8      163.05      138.99      8.68 o
   8   1   8      168.98      169.42     12.46 o
  -9   2   8        8.22        6.36      3.48 o
  -8   2   8       51.98       54.03      5.92 o
  -7   2   8      355.18      350.44     12.03 o
  -6   2   8     1782.35     1772.60     34.26 o
  -5   2   8       26.69       32.86      4.95 o
  -4   2   8     2138.57     2272.30     34.76 o
  -3   2   8     1556.26     1519.38     24.17 o
  -2   2   8     5554.79     5966.73     85.86 o
  -1   2   8       11.76       11.75      1.52 o
   0   2   8      443.55      468.81      9.35 o
   1   2   8     2734.40     2807.47     92.63 o
   2   2   8     2767.17     2853.51     43.04 o
   3   2   8      376.66      362.95     10.26 o
   4   2   8      497.77      469.77     12.72 o
   5   2   8      260.35      243.32      9.23 o
   6   2   8       44.70       47.24      5.47 o
   7   2   8      254.92      266.67     12.21 o
  -9   3   8        1.48        3.33      3.48 o
  -8   3   8       66.26       64.93      5.95 o
  -7   3   8       28.43       26.34      3.74 o
  -6   3   8       18.62       21.12      4.42 o
  -5   3   8        1.25        0.71      1.83 o
  -4   3   8        6.03        4.63      1.52 o
  -3   3   8      469.22      481.89      9.67 o
  -2   3   8        0.38       -1.41      1.41 o
  -1   3   8      140.81      147.04      4.74 o
   0   3   8      226.95      235.44      6.11 o
   1   3   8      537.73      550.29     10.87 o
   2   3   8      740.89      725.13     16.28 o
   3   3   8      363.33      332.99     10.04 o
   4   3   8        0.05       -2.22      2.06 o
   5   3   8      122.83      110.89      7.04 o
   6   3   8       33.78       38.46      5.13 o
   7   3   8      187.41      191.29     12.72 o
  -9   4   8       30.48       31.58      9.19 o
  -8   4   8       36.29       36.72      4.76 o
  -7   4   8       30.34       36.12      5.51 o
  -6   4   8      537.13      535.01     14.08 o
  -5   4   8     1918.20     1970.81     36.92 o
  -4   4   8      390.26      403.76      8.96 o
  -3   4   8       39.65       42.39      4.34 o
  -2   4   8      496.32      419.12      8.76 o
  -1   4   8      220.86      220.48      6.12 o
   0   4   8       75.86       83.03      5.71 o
   1   4   8     5299.29     5282.72     76.99 o
   2   4   8      491.42      462.10     12.19 o
   3   4   8        1.46        4.37      2.65 o
   4   4   8      369.29      342.78     11.37 o
   5   4   8        4.23        6.13      3.26 o
   6   4   8      141.47      134.59     12.72 o
  -9   5   8        0.52       -4.44      3.39 o
  -8   5   8       50.93       62.32      5.60 o
  -7   5   8       10.66       17.27      3.48 o
  -6   5   8      127.55      139.45      9.21 o
  -5   5   8       40.53       36.25      3.74 o
  -4   5   8        5.91        6.91      1.85 o
  -3   5   8       30.40       27.50      2.59 o
  -2   5   8        0.29       -1.06      1.41 o
  -1   5   8        0.13       -0.50      1.17 o
   0   5   8     3602.19     3529.72     60.38 o
   1   5   8      173.31      182.94      7.25 o
   2   5   8        3.88        9.00      2.65 o
   3   5   8      415.48      402.42     12.19 o
   4   5   8       29.39       36.86      4.31 o
   5   5   8      516.44      516.46     15.46 o
   6   5   8      197.36      193.78     10.44 o
  -9   6   8      633.14      721.66     24.99 o
  -8   6   8       74.46       66.44     11.31 o
  -7   6   8      215.36      230.64     11.99 o
  -6   6   8      174.25      166.13     10.00 o
  -5   6   8      189.89      194.57      7.25 o
  -4   6   8       39.61       35.34      5.00 o
  -3   6   8       33.67       38.74      6.46 o
  -2   6   8       44.14       44.76      2.94 o
  -1   6   8     5805.59     5751.64     84.04 o
   0   6   8       18.57       15.99      2.40 o
   1   6   8        9.78        8.87      2.76 o
   2   6   8       67.39       62.81      5.75 o
   3   6   8       34.61       50.30      6.44 o
   4   6   8      238.00      221.51     12.02 o
   5   6   8      160.35      160.85     11.87 o
  -9   7   8        4.69        4.24      5.00 o
  -8   7   8       10.05        4.55      4.42 o
  -7   7   8        2.33        5.65      4.00 o
  -6   7   8        0.14       -1.41      3.00 o
  -5   7   8      145.52      146.05      6.43 o
  -4   7   8        0.07       -3.09      2.06 o
  -3   7   8      366.82      343.20     10.61 o
  -2   7   8     1236.49     1199.23     25.02 o
  -1   7   8       18.06       18.24      3.06 o
   0   7   8        2.43        5.65      2.65 o
   1   7   8        3.02       -0.71      3.00 o
   2   7   8      169.27      183.53      8.08 o
   3   7   8      362.81      378.35     24.74 o
   4   7   8      160.90      177.29     13.13 o
   5   7   8      156.02      174.62     10.18 o
  -9   8   8       10.43        9.90      7.07 o
  -8   8   8       59.32       63.14     12.72 o
  -7   8   8      319.15      333.24     14.99 o
  -6   8   8      497.15      473.39     35.34 o
  -5   8   8      190.91      174.54      7.59 o
  -4   8   8     1271.57     1228.60     26.12 o
  -3   8   8      562.38      522.60     13.87 o
  -2   8   8      364.68      346.90     14.46 o
  -1   8   8        0.55        1.41      2.45 o
   0   8   8        0.35       -2.12      3.00 o
   1   8   8      186.86      199.68     11.46 o
   2   8   8      154.39      174.96     11.46 o
   3   8   8      130.78      151.06     11.46 o
   4   8   8       64.53       76.10      8.83 o
  -8   9   8       41.49       43.41      7.00 o
  -7   9   8        1.44        0.71      4.00 o
  -6   9   8        4.95        3.53      4.00 o
  -5   9   8      449.12      445.47     13.01 o
  -4   9   8       53.28       49.29      4.90 o
  -3   9   8     1396.77     1311.84     28.01 o
  -2   9   8        1.93       -1.80      2.76 o
  -1   9   8       38.72       39.38      5.43 o
   0   9   8      200.11      199.57     19.79 o
   1   9   8      262.77      308.00     14.47 o
   2   9   8      458.95      490.43     30.39 o
   3   9   8      872.45      877.53     28.94 o
  -8  10   8       15.96        9.90      5.00 o
  -7  10   8        5.86        7.38      4.42 o
  -6  10   8      172.25      174.55     11.46 o
  -5  10   8        2.89        8.28      3.48 o
  -4  10   8     1301.56     1257.12     27.75 o
  -3  10   8      147.78      149.77      8.08 o
  -2  10   8       25.45       30.81      7.73 o
  -1  10   8       36.29       40.32      6.44 o
   0  10   8       89.93      107.45     10.00 o
   1  10   8      176.29      199.55     12.88 o
   2  10   8      210.07      222.36     13.47 o
  -7  11   8       11.68       15.42      5.43 o
  -6  11   8        0.31        1.41      4.00 o
  -5  11   8     1044.72     1011.12     24.20 o
  -4  11   8       28.19       24.34      4.57 o
  -3  11   8       14.74       13.96      3.96 o
  -2  11   8       23.13       31.82      6.00 o
  -1  11   8       96.89      100.12      9.46 o
   0  11   8      587.55      637.04     27.57 o
   1  11   8      650.80      638.77     23.93 o
  -6  12   8      171.80      171.69     19.79 o
  -5  12   8       99.73      102.52      7.86 o
  -4  12   8       26.67       26.95      4.57 o
  -3  12   8       46.42       50.12      5.95 o
  -2  12   8        0.41       -4.24      4.00 o
  -1  12   8      168.15      172.46     12.99 o
   0 -14   9      143.49      146.89     12.46 o
   1 -14   9        1.18       -6.00      4.00 o
   2 -14   9      172.27      171.99     12.99 o
   3 -14   9       31.97       45.49     15.55 o
   4 -14   9       59.73       69.53      9.00 o
   5 -14   9       28.44       29.54      6.44 o
  -1 -13   9      129.85      132.77     16.26 o
   0 -13   9       10.55        4.24      6.36 o
   1 -13   9      209.02      212.13     11.99 o
   2 -13   9      558.24      602.94     21.47 o
   3 -13   9      251.58      258.45     13.47 o
   4 -13   9      134.38      154.91     11.99 o
   5 -13   9        0.47        4.24      5.00 o
   6 -13   9       13.36        8.32      7.77 o
  -2 -12   9       43.96       48.21      7.00 o
  -1 -12   9       13.69       11.31      5.00 o
   0 -12   9       33.59       34.55      8.48 o
   2 -12   9       89.60       80.28     12.02 o
   3 -12   9        3.01        1.41      4.00 o
   4 -12   9       50.22       50.77      7.45 o
   5 -12   9       16.12       15.09      7.77 o
   6 -12   9       35.45       26.17      6.00 o
   7 -12   9       25.71        5.65      9.90 o
  -3 -11   9        0.07        5.50      4.95 o
  -2 -11   9       75.40       56.46      5.71 o
  -1 -11   9        0.79       -0.26      3.39 o
   0 -11   9      626.28      610.91     28.71 o
   1 -11   9      630.82      636.80     16.54 o
   2 -11   9      395.51      398.15     15.99 o
   3 -11   9       93.86       93.15      8.45 o
   4 -11   9      154.86      148.13     11.00 o
   5 -11   9        0.11        1.01      3.39 o
   6 -11   9        1.53       -0.71      4.00 o
   7 -11   9      244.40      227.30     29.69 o
   8 -11   9      251.82      255.70     14.84 o
  -4 -10   9        0.12       -2.20      4.42 o
  -3 -10   9      104.67      104.29      9.00 o
  -2 -10   9        1.15        0.64      2.65 o
  -1 -10   9      197.50      171.25      7.59 o
   0 -10   9        0.09       -0.22      2.17 o
   1 -10   9        2.99        1.85      2.23 o
   2 -10   9       15.87       19.62      3.48 o
   3 -10   9      106.49      108.41      6.43 o
   4 -10   9       54.65       52.31      4.57 o
   5 -10   9       35.22       38.86      4.84 o
   6 -10   9       60.69       55.98      5.40 o
   7 -10   9       10.39       15.55      5.00 o
   8 -10   9        9.65        6.36      5.00 o
  -5  -9   9       53.62       48.10      7.00 o
  -4  -9   9      348.15      359.06     12.19 o
  -3  -9   9        1.38       -1.41      4.24 o
  -2  -9   9      109.16       95.83      6.53 o
  -1  -9   9      351.38      309.89     10.04 o
   0  -9   9        2.57        7.84      2.65 o
   1  -9   9       77.33       73.42      5.40 o
   2  -9   9       12.06        5.01      2.65 o
   3  -9   9        7.40        0.47      2.45 o
   4  -9   9      312.08      310.57      9.97 o
   5  -9   9      578.47      588.27     21.61 o
   6  -9   9      245.06      240.08      9.23 o
   7  -9   9      206.06      211.16      9.23 o
   8  -9   9       29.91       35.34      8.48 o
  -6  -8   9      237.86      265.37     13.99 o
  -5  -8   9      196.39      207.71     13.68 o
  -4  -8   9       18.31       14.90      6.51 o
  -3  -8   9       29.96       31.08      3.74 o
  -2  -8   9      100.71       92.75      5.96 o
  -1  -8   9       47.56       58.40      6.43 o
   0  -8   9        7.89        7.20      2.65 o
   1  -8   9        0.34        0.61      2.06 o
   2  -8   9        9.14        6.68      2.65 o
   3  -8   9        1.28        0.40      2.06 o
   4  -8   9       22.20       20.71      3.48 o
   5  -8   9       90.60       83.30      5.95 o
   6  -8   9        1.67        0.40      2.06 o
   7  -8   9        0.08        2.50      2.76 o
   8  -8   9        4.54        8.01      4.42 o
  -6  -7   9      372.42      196.49     15.55 o
  -5  -7   9       52.52       52.10      5.71 o
  -4  -7   9        0.60       -2.06      2.65 o
  -3  -7   9        0.26       -3.67      2.45 o
  -2  -7   9      240.37      262.74     13.26 o
  -1  -7   9       41.10       50.00      9.18 o
   0  -7   9      129.54      120.31      5.95 o
   1  -7   9       18.71       10.67      2.65 o
   2  -7   9       16.71       15.55      3.33 o
   3  -7   9       11.35       15.08      2.89 o
   4  -7   9      847.18      839.11     19.46 o
   5  -7   9     1367.74     1361.06     27.68 o
   6  -7   9       19.77       17.47      4.21 o
   7  -7   9      188.12      186.18     10.46 o
   8  -7   9       61.17       60.79      7.45 o
   9  -7   9      318.44      331.97     19.79 o
  -7  -6   9      208.29      228.01     12.46 o
  -6  -6   9      136.78      140.79     10.86 o
  -5  -6   9        9.37        7.49      2.91 o
  -4  -6   9      119.39      100.59      7.81 o
  -3  -6   9        8.97        9.35      2.70 o
  -2  -6   9      115.33      113.59      5.04 o
  -1  -6   9       44.37       38.00      3.67 o
   0  -6   9       34.62       37.07      4.49 o
   1  -6   9        4.40        5.05      2.14 o
   2  -6   9       21.35       22.23      3.26 o
   3  -6   9        7.76        9.14      2.49 o
   4  -6   9        6.09        5.53      2.65 o
   5  -6   9      200.26      188.80      7.59 o
   6  -6   9      165.97      149.78      7.34 o
   7  -6   9        2.90        8.48      4.00 o
   8  -6   9        5.58        2.04      4.42 o
   9  -6   9       17.72       16.83      5.43 o
  -7  -5   9      179.64      184.87     11.87 o
  -6  -5   9      693.95      630.76     20.92 o
  -5  -5   9     1347.13     1158.95     25.02 o
  -4  -5   9      698.06      714.75     22.45 o
  -3  -5   9     2598.44     2518.85     41.48 o
  -2  -5   9      733.41      723.91     17.99 o
  -1  -5   9       57.93       70.07      3.56 o
   0  -5   9      575.72      620.81     11.20 o
   1  -5   9      893.12      972.78     19.85 o
   2  -5   9        6.37        6.66      2.06 o
   3  -5   9      543.56      513.42     17.72 o
   4  -5   9      367.85      370.34     10.55 o
   5  -5   9     1733.47     1739.53     33.69 o
   6  -5   9       24.30       29.13      5.00 o
   7  -5   9      194.57      193.51     15.55 o
   8  -5   9      126.17      124.79     22.62 o
   9  -5   9        7.80        4.40      4.42 o
  -8  -4   9       12.16        7.07      5.00 o
  -7  -4   9      101.53       96.92      7.04 o
  -6  -4   9       16.60       15.45      3.48 o
  -5  -4   9      287.73      290.49      9.79 o
  -4  -4   9      668.58      669.03     16.04 o
  -3  -4   9       50.77       46.60      3.31 o
  -2  -4   9        1.46        1.13      1.66 o
  -1  -4   9       31.96       34.10      2.59 o
   0  -4   9       14.15       17.45      4.02 o
   1  -4   9       11.30       19.49      4.24 o
   2  -4   9        0.02       -0.90      1.21 o
   3  -4   9       72.12       65.99      5.79 o
   4  -4   9        0.01       -1.84      1.22 o
   5  -4   9        1.30        2.26      2.45 o
   6  -4   9       10.05        8.95      4.95 o
   7  -4   9       47.96       67.85     11.31 o
  -8  -3   9      109.40       92.87     18.38 o
  -7  -3   9       49.12       48.18      8.02 o
  -6  -3   9      350.47      336.97     11.13 o
  -5  -3   9     1694.09     1620.94     48.76 o
  -4  -3   9     3476.28     3319.52     58.46 o
  -3  -3   9      464.82      430.85     10.18 o
  -2  -3   9      119.49      118.94      7.35 o
  -1  -3   9        4.98        5.65      2.33 o
   0  -3   9      386.93      445.06      9.79 o
   1  -3   9      182.97      153.79      5.71 o
   2  -3   9     6369.23     6282.02    183.25 o
   3  -3   9      103.24       88.98      5.10 o
   4  -3   9      184.23      216.80      6.11 o
   5  -3   9      225.97      216.70     13.09 o
   6  -3   9      567.89      559.06     14.65 o
   7  -3   9      187.68      200.80      8.68 o
   8  -3   9      224.05      254.33     24.74 o
  -8  -2   9       12.92        9.39      3.48 o
  -7  -2   9       30.86       36.03      4.90 o
  -6  -2   9        1.68        0.47      2.45 o
  -5  -2   9       56.22       56.74      5.13 o
  -4  -2   9      106.47       98.21      5.71 o
  -3  -2   9       32.91       33.73      2.26 o
  -2  -2   9        3.12        2.31      1.58 o
  -1  -2   9       68.28       73.13      3.43 o
   0  -2   9       16.26       15.70      1.85 o
   1  -2   9      187.36      184.83      4.80 o
   2  -2   9        1.23        0.61      1.63 o
   3  -2   9       38.93       41.04      3.12 o
   4  -2   9      139.38      141.97      5.12 o
   5  -2   9      259.69      259.17      8.90 o
   6  -2   9       86.88       83.76      6.13 o
   7  -2   9      180.93      208.82      9.23 o
   8  -2   9      745.35      820.00     21.19 o
  -9  -1   9       64.62       56.06      8.00 o
  -8  -1   9      142.13      134.43      8.41 o
  -7  -1   9        1.95        1.27      2.91 o
  -6  -1   9      252.56      247.65      8.98 o
  -5  -1   9      390.81      384.14     11.13 o
  -4  -1   9      593.49      624.87     17.99 o
  -3  -1   9     1020.99      990.20     17.04 o
  -2  -1   9     1059.82     1193.48     19.59 o
  -1  -1   9     3553.66     3796.57     55.45 o
   0  -1   9    11426.45    12433.07    175.07 o
   1  -1   9      219.86      269.58      6.45 o
   2  -1   9        6.60        3.18      1.41 o
   3  -1   9      386.89      425.82      9.23 o
   4  -1   9     1147.50     1192.94     24.15 o
   5  -1   9      410.60      434.84     12.19 o
   6  -1   9      445.00      456.91     13.59 o
   7  -1   9      308.16      344.28     14.17 o
   8  -1   9      140.53      142.16      8.98 o
  -9   0   9       23.17       29.06      4.97 o
  -8   0   9       23.92       21.06      6.03 o
  -7   0   9        6.05        0.13      2.97 o
  -6   0   9        3.10        4.10      3.03 o
  -5   0   9        3.12        0.94      2.45 o
  -4   0   9        8.72        7.54      2.45 o
  -3   0   9       18.54       18.46      2.65 o
  -2   0   9        1.13        0.00      1.41 o
  -1   0   9      256.73      280.43      6.30 o
   0   0   9       12.76       14.64      1.85 o
   1   0   9       65.38       70.79      3.43 o
   2   0   9       19.93       24.45      3.39 o
   3   0   9      425.05      434.03      9.18 o
   4   0   9      275.25      273.86      8.90 o
   5   0   9      119.96      113.95      7.04 o
   6   0   9       70.65       73.82      5.95 o
   7   0   9        0.80       -1.84      4.43 o
   8   0   9        1.06       -1.92      3.48 o
  -9   1   9      101.00      109.77      8.16 o
  -8   1   9        6.99        7.07      3.26 o
  -7   1   9       24.78       18.36      3.74 o
  -6   1   9      155.90      149.59      8.94 o
  -5   1   9      282.41      286.90      9.23 o
  -4   1   9      219.25      210.81      7.59 o
  -3   1   9     3248.23     3377.65     50.34 o
  -2   1   9      405.13      455.89      9.15 o
  -1   1   9      321.88      366.06      7.93 o
   0   1   9       91.23      122.83      4.24 o
   1   1   9      143.62      133.37      5.98 o
   2   1   9      191.62      217.61      5.85 o
   3   1   9     3301.59     3187.45     55.99 o
   4   1   9       91.89       89.92      5.95 o
   5   1   9       94.42       91.72      6.22 o
   6   1   9        1.08        2.83      2.91 o
   7   1   9       33.86       22.89      5.60 o
  -9   2   9       35.95       34.77      5.13 o
  -8   2   9        0.52        3.77      3.26 o
  -7   2   9        5.93        2.83      3.26 o
  -6   2   9       98.11      104.61     11.31 o
  -5   2   9       16.96       18.79      3.26 o
  -4   2   9       12.69       17.38      2.65 o
  -3   2   9       66.88       59.37      3.31 o
  -2   2   9       26.54       27.06      2.40 o
  -1   2   9        0.09       -0.35      1.41 o
   0   2   9       34.42       38.71      2.83 o
   1   2   9        7.50        4.24      2.04 o
   2   2   9      973.95      966.46     16.76 o
   3   2   9      246.31      247.84      8.61 o
   4   2   9      106.51       95.40      6.13 o
   5   2   9      105.93      104.84      6.77 o
   6   2   9        2.59       -1.55      2.91 o
   7   2   9      229.28      225.51     10.50 o
  -9   3   9       24.10       33.26      5.51 o
  -8   3   9     1169.82     1175.65     31.94 o
  -7   3   9     1085.71     1109.33     29.94 o
  -6   3   9       71.68       71.56      7.79 o
  -5   3   9       22.72       21.64      3.26 o
  -4   3   9       36.53       21.04      2.40 o
  -3   3   9     1586.97     1625.99     25.96 o
  -2   3   9      307.84      311.18      7.23 o
  -1   3   9        0.28        1.06      1.41 o
   0   3   9        0.01        0.39      1.52 o
   1   3   9     2894.14     2932.92     44.47 o
   2   3   9        7.03        8.61      2.65 o
   3   3   9      390.83      388.93     11.68 o
   4   3   9        1.08        0.94      2.45 o
   5   3   9        0.63        1.54      2.65 o
   6   3   9      123.10      119.09      8.41 o
   7   3   9       25.19       13.61      4.57 o
  -9   4   9        0.98       -2.56      3.73 o
  -8   4   9      124.75      129.83      8.08 o
  -7   4   9       52.74       43.74      6.35 o
  -6   4   9        1.59        1.29      2.65 o
  -5   4   9        9.72       10.31      2.90 o
  -4   4   9       11.30       15.34      2.65 o
  -3   4   9      331.89      321.60      7.53 o
  -2   4   9        9.41        4.87      1.85 o
  -1   4   9      100.22      102.56      4.39 o
   0   4   9      450.11      446.73      9.67 o
   1   4   9      112.24      125.55      4.97 o
   2   4   9       25.52       30.53      3.74 o
   3   4   9       70.58       82.18      5.60 o
   4   4   9       15.20        8.01      3.26 o
   5   4   9       84.12       81.40      9.14 o
   6   4   9       17.72       17.09      4.08 o
  -9   5   9      462.98      460.84     18.99 o
  -8   5   9        1.65        4.24      4.00 o
  -7   5   9       39.12       38.39      4.57 o
  -6   5   9       81.59       94.58      6.43 o
  -5   5   9      778.98      799.96     17.84 o
  -4   5   9     1282.52     1297.97     21.83 o
  -3   5   9      638.01      614.92     13.83 o
  -2   5   9      207.48      207.37      5.90 o
  -1   5   9      220.52      226.63      6.45 o
   0   5   9     1400.05     1385.19     23.24 o
   1   5   9        9.43        6.17      2.65 o
   2   5   9       15.32       14.71      3.26 o
   3   5   9        0.17       -3.67      2.45 o
   4   5   9        1.94       -0.77      2.65 o
   5   5   9       63.87       72.16      6.43 o
   6   5   9       90.09       65.38      9.90 o
  -9   6   9        7.83        5.03      5.65 o
  -8   6   9        1.31        0.00      4.95 o
  -7   6   9        3.94        2.12      4.00 o
  -6   6   9       14.16        9.19      4.00 o
  -5   6   9       65.92       68.57      7.00 o
  -4   6   9       12.60        9.90      2.65 o
  -3   6   9       38.30       35.23      4.08 o
  -2   6   9       71.90       66.82      4.90 o
  -1   6   9     2095.44     1952.68     36.07 o
   0   6   9      104.26      107.43      8.48 o
   1   6   9       20.18       21.88      3.49 o
   2   6   9        1.29        4.88      2.65 o
   3   6   9        2.91       -1.67      2.65 o
   4   6   9      131.70      136.13     12.10 o
   5   6   9      830.82      831.21     27.47 o
  -9   7   9        0.92       -0.61      3.39 o
  -8   7   9        6.79        5.03      4.42 o
  -7   7   9        4.42       10.52      4.42 o
  -6   7   9        5.12        1.41      3.39 o
  -5   7   9      321.43      317.67     10.18 o
  -4   7   9        0.30        1.41      2.45 o
  -3   7   9       19.78       19.01      3.26 o
  -2   7   9     2208.02     2103.29     39.97 o
  -1   7   9       32.04       33.94      3.92 o
   0   7   9       52.63       43.87      6.00 o
   1   7   9       77.15       85.94      8.45 o
   2   7   9        3.97        0.81      3.39 o
   3   7   9       66.86       27.79     26.15 o
  -9   8   9       59.76       82.67     10.60 o
  -8   8   9       40.26       43.16      7.00 o
  -7   8   9       14.22       10.68      4.42 o
  -6   8   9       12.56       12.02      5.00 o
  -5   8   9        8.73        6.43      3.48 o
  -4   8   9        5.66        6.36      3.50 o
  -3   8   9      804.99      762.47     20.12 o
  -2   8   9       32.82       33.05      4.08 o
  -1   8   9      103.57       93.12      6.43 o
   0   8   9      376.07      365.04     15.47 o
   1   8   9       24.01       20.95      5.43 o
   2   8   9      206.91      210.12     11.99 o
   3   8   9      704.46      688.05     37.46 o
   4   8   9      206.98      214.64     16.26 o
  -8   9   9       16.72       14.52      5.43 o
  -7   9   9      335.10      334.81     15.47 o
  -6   9   9      125.62      113.09     10.00 o
  -5   9   9       92.47       92.67      6.77 o
  -4   9   9        2.32       -1.41      2.65 o
  -3   9   9       86.67       81.50      6.22 o
  -2   9   9      169.41      159.72      8.32 o
  -1   9   9      274.10      257.60     16.26 o
   0   9   9       81.16       85.91      8.83 o
   1   9   9       64.54       66.21      8.45 o
   2   9   9       12.12       19.28      5.65 o
   3   9   9       32.36       39.91      7.45 o
  -8  10   9        4.70        4.95      5.00 o
  -7  10   9       52.02       55.92      8.00 o
  -6  10   9      280.56      273.30     16.26 o
  -5  10   9      119.66      122.39      7.86 o
  -4  10   9       40.10       36.24      4.57 o
  -3  10   9      123.81      144.94      8.68 o
  -2  10   9       56.78       66.34      6.22 o
  -1  10   9      141.83      145.60     15.55 o
   0  10   9      101.47      104.97     11.31 o
   1  10   9      178.06      221.29     12.99 o
   2  10   9        0.16       -2.12      4.00 o
  -7  11   9       31.50       27.66      6.44 o
  -6  11   9       21.96       22.62      6.00 o
  -5  11   9       54.19       58.18      5.95 o
  -4  11   9        0.26       -2.54      2.91 o
  -3  11   9        3.33        6.13      3.26 o
  -2  11   9       50.85       55.13      7.45 o
  -1  11   9        6.91        7.07      5.00 o
   0  11   9      102.13      122.06     12.02 o
  -5  12   9        4.89        8.48      4.08 o
  -4  12   9      185.37      167.91     10.04 o
  -3  12   9        2.31       -2.83      4.00 o
  -2  12   9        0.83        1.73      4.42 o
  -1  12   9      165.35      178.90     16.26 o
   1 -14  10       17.12       23.71      6.44 o
   2 -14  10       20.19       19.36      6.44 o
   3 -14  10        3.45        1.73      4.42 o
   4 -14  10      131.11      150.89     19.79 o
   5 -14  10       28.45       31.82      7.00 o
  -1 -13  10      256.33      294.84     19.08 o
   0 -13  10        0.28        4.24      5.00 o
   1 -13  10       13.15        1.62      2.83 o
   2 -13  10      133.45      119.66     10.00 o
   3 -13  10        2.05        5.03      4.42 o
   4 -13  10        0.91        0.00      6.36 o
   5 -13  10       53.76       48.61      7.45 o
   6 -13  10       88.27       71.50     12.72 o
  -2 -12  10      291.83      340.68     22.62 o
  -1 -12  10       15.98        6.91      4.42 o
   0 -12  10      113.01      110.97     10.00 o
   1 -12  10      660.75      623.26     25.45 o
   2 -12  10       95.26       90.49      9.00 o
   3 -12  10        8.00        7.54      4.42 o
   4 -12  10       45.35       46.64      7.07 o
   5 -12  10      108.68      139.15     16.96 o
   6 -12  10       22.64       22.73      6.00 o
   7 -12  10       51.12       49.96      7.45 o
  -3 -11  10      237.11      257.11     14.84 o
  -2 -11  10       41.05       34.54      6.44 o
  -1 -11  10       62.97       54.12      5.43 o
   0 -11  10      151.26      131.42     20.34 o
   1 -11  10       36.57       31.73      6.51 o
   2 -11  10       63.37       68.31      5.95 o
   3 -11  10        5.30       -3.23      3.39 o
   4 -11  10        5.33        7.07      4.00 o
   5 -11  10        2.35        2.12      4.00 o
   6 -11  10       37.34       31.36      6.00 o
   7 -11  10        9.12        7.54      8.48 o
  -4 -10  10      383.83      494.67     25.45 o
  -3 -10  10      359.73      389.44     16.47 o
  -2 -10  10      159.30      152.70      8.08 o
  -1 -10  10       39.05       38.29      4.57 o
   0 -10  10      681.23      680.53     17.10 o
   1 -10  10      343.64      329.93     10.79 o
   2 -10  10      169.98      185.87      7.86 o
   3 -10  10      168.52      179.93      7.86 o
   4 -10  10      162.74      157.40      8.55 o
   5 -10  10      119.98      133.86      7.86 o
   6 -10  10      149.00      155.46      8.08 o
   8 -10  10        0.29       -8.48      5.65 o
  -5  -9  10      160.77      196.49     16.96 o
  -4  -9  10      464.93      481.73     18.47 o
  -3  -9  10      150.22      143.34     13.43 o
  -2  -9  10       79.68       74.92      5.95 o
  -1  -9  10      179.06      177.53      7.79 o
   0  -9  10       22.21       18.04      5.41 o
   1  -9  10       91.77       96.25      6.22 o
   2  -9  10        5.36        4.88      3.18 o
   3  -9  10        3.47        8.62      2.91 o
   4  -9  10        5.04        4.63      2.65 o
   5  -9  10        0.02        1.41      2.45 o
   6  -9  10        0.51       -2.31      2.65 o
   7  -9  10       72.76       74.07      6.22 o
   8  -9  10       65.73       69.59      9.90 o
  -6  -8  10      133.73      135.25     10.86 o
  -5  -8  10      478.31      517.62     15.46 o
  -4  -8  10      764.54      751.91     19.00 o
  -3  -8  10      269.66      213.47     11.00 o
  -2  -8  10        0.64        2.57      2.65 o
  -1  -8  10     1507.01     1464.67     35.98 o
   0  -8  10      708.41      688.75     16.58 o
   1  -8  10       18.93       17.10      3.26 o
   2  -8  10      951.48      960.91     31.07 o
   3  -8  10     1483.59     1467.18     30.02 o
   4  -8  10       70.16       71.21      6.21 o
   5  -8  10        6.41        6.79      2.91 o
   6  -8  10      166.44      179.59      8.61 o
   7  -8  10      745.02      766.15     31.10 o
   8  -8  10       54.87       59.22      7.45 o
  -6  -7  10       71.61       66.18      7.45 o
  -5  -7  10      144.05      133.42      8.08 o
  -4  -7  10        0.65        2.31      2.65 o
  -3  -7  10        2.46       -0.90      2.65 o
  -2  -7  10      523.60      532.07     14.28 o
  -1  -7  10       94.89       93.41      5.95 o
   0  -7  10        0.13        1.41      2.33 o
   1  -7  10       39.19       40.60      4.08 o
   2  -7  10        0.10       -1.77      1.81 o
   3  -7  10        0.01        0.61      2.06 o
   4  -7  10       21.92       23.77      3.48 o
   5  -7  10        0.03       -3.09      2.06 o
   6  -7  10        6.55        4.24      3.00 o
   7  -7  10        0.84       -4.24      3.00 o
   8  -7  10       20.58       21.59      5.43 o
  -7  -6  10       92.09       73.25      8.45 o
  -6  -6  10      261.10      265.94     10.32 o
  -5  -6  10      143.17      154.53     10.56 o
  -4  -6  10       12.83        4.46      4.61 o
  -3  -6  10     1032.25      920.88     82.82 o
  -2  -6  10     2497.34     2498.91     44.58 o
  -1  -6  10      611.58      581.60     11.65 o
   0  -6  10      310.36      294.52      9.23 o
   1  -6  10      672.83      626.84     14.95 o
   2  -6  10      731.96      700.90     16.04 o
   3  -6  10        4.13        1.54      2.97 o
   4  -6  10     2050.68     2055.46     38.88 o
   5  -6  10       13.92       11.03      2.91 o
   6  -6  10        4.97        1.41      2.45 o
   7  -6  10        1.18        2.42      3.39 o
   8  -6  10       60.44       62.82      7.45 o
  -7  -5  10       14.74       16.96      4.08 o
  -6  -5  10      173.42      157.80      8.41 o
  -5  -5  10        9.42        5.80      2.91 o
  -4  -5  10        0.25       -2.17      2.17 o
  -3  -5  10       11.48       11.29      2.91 o
  -2  -5  10       32.75       30.41      4.49 o
  -1  -5  10        1.62        0.91      1.57 o
   0  -5  10       37.75       32.84      3.48 o
   1  -5  10       32.08       25.45      3.26 o
   2  -5  10        1.01        0.81      2.14 o
   3  -5  10       16.40       14.91      2.65 o
   4  -5  10       14.40        9.19      3.53 o
   5  -5  10       32.43       27.27      3.74 o
   6  -5  10        5.03        0.81      4.24 o
   7  -5  10       29.56       30.80      6.00 o
   8  -5  10       32.51       22.21      7.77 o
  -8  -4  10       90.22       95.98      9.46 o
  -7  -4  10      378.18      366.66     12.50 o
  -6  -4  10       53.03       30.86      4.61 o
  -5  -4  10      372.42      366.01     11.13 o
  -4  -4  10        0.20       -1.62      2.06 o
  -3  -4  10       80.68       77.67     12.02 o
  -2  -4  10       68.06       72.89      3.88 o
  -1  -4  10     2579.19     2586.07     39.51 o
   0  -4  10       36.96       52.08      2.36 o
   1  -4  10     1166.76     1328.70     26.12 o
   2  -4  10     4855.78     4943.84    103.94 o
   3  -4  10      273.45      321.46     12.02 o
   4  -4  10      305.63      272.52     10.86 o
   5  -4  10        0.59        0.18      1.81 o
   6  -4  10      149.00       63.61      8.48 o
   7  -4  10       67.40       61.18     12.72 o
   8  -4  10       54.95       50.50     14.14 o
  -8  -3  10       32.39       37.86      5.13 o
  -7  -3  10       51.67       54.17      5.89 o
  -6  -3  10       82.51       89.58      6.77 o
  -5  -3  10       73.86       66.22      5.40 o
  -4  -3  10        3.40        0.94      2.45 o
  -3  -3  10       11.99       11.91      1.93 o
  -2  -3  10       12.50       11.95      1.93 o
  -1  -3  10        8.46        7.99      1.78 o
   0  -3  10        2.54        2.22      1.11 o
   1  -3  10       79.55       85.23      3.21 o
   2  -3  10        0.76        0.17      0.92 o
   3  -3  10      160.46      159.19      5.12 o
   4  -3  10       26.81       29.20      2.81 o
   5  -3  10      113.61      120.08     11.64 o
   6  -3  10        7.03        2.63      3.39 o
   7  -3  10        0.21       -3.43      4.24 o
   8  -3  10       49.64       40.04      7.00 o
  -8  -2  10        3.02       -0.47      3.55 o
  -7  -2  10        2.01        7.07      3.26 o
  -6  -2  10      415.03      379.40     13.12 o
  -5  -2  10       22.70       25.98      3.79 o
  -4  -2  10      555.16      579.16     24.03 o
  -3  -2  10      823.34      838.54     15.71 o
  -2  -2  10      398.68      434.11      8.96 o
  -1  -2  10      757.50      878.79     15.29 o
   0  -2  10      139.86      143.79      4.55 o
   1  -2  10      162.47      163.45      4.67 o
   2  -2  10      490.30      515.51     11.37 o
   3  -2  10      570.33      535.87     10.87 o
   4  -2  10       22.70       24.37      3.48 o
   5  -2  10      344.82      364.00     11.01 o
   6  -2  10       87.68       84.51      6.22 o
   7  -2  10      106.61      106.21     12.72 o
   8  -2  10       36.34       32.98      7.07 o
  -8  -1  10        3.55       -2.97      3.03 o
  -7  -1  10       28.14       26.35      4.31 o
  -6  -1  10        2.28        0.42      4.90 o
  -5  -1  10        3.39        0.94      2.45 o
  -4  -1  10       62.09       64.41      4.57 o
  -3  -1  10        4.01        2.42      2.06 o
  -2  -1  10       33.53       33.84      2.48 o
  -1  -1  10       24.06       27.67      2.25 o
   0  -1  10       23.81       26.63      2.79 o
   1  -1  10       21.53       22.35      2.14 o
   2  -1  10       31.79       35.30      2.69 o
   3  -1  10       82.75       96.70      7.35 o
   4  -1  10       10.87       11.59      2.91 o
   5  -1  10       91.39       83.46      6.13 o
   6  -1  10       88.09       90.87      6.77 o
   7  -1  10       84.73       76.65      7.74 o
   8  -1  10        3.75        9.19      5.00 o
  -9   0  10       65.32       75.45      7.54 o
  -8   0  10       28.50       18.93      4.08 o
  -7   0  10      212.43      209.40      8.98 o
  -6   0  10     1292.55     1297.32     27.20 o
  -5   0  10     1094.77     1022.18     68.61 o
  -4   0  10     2708.30     2586.29     57.95 o
  -3   0  10      159.31      159.88      4.76 o
  -2   0  10      279.80      362.93      8.25 o
  -1   0  10     1748.74     1844.04     28.77 o
   0   0  10      416.70      384.88      8.29 o
   1   0  10       29.63       23.95      2.45 o
   2   0  10      291.27      304.77      7.40 o
   3   0  10       31.56       34.13      5.71 o
   4   0  10       41.97       53.52      4.95 o
   5   0  10      355.34      347.76     11.37 o
   6   0  10       31.52       30.14      4.57 o
   7   0  10       12.97       13.48      4.15 o
  -9   1  10        0.73        0.47      3.26 o
  -8   1  10        0.29        0.33      3.59 o
  -7   1  10       12.61       11.31      3.26 o
  -6   1  10      111.21      113.37      8.00 o
  -5   1  10      158.96      158.71      8.45 o
  -4   1  10        0.78        1.41      2.06 o
  -3   1  10       20.49       19.14      2.86 o
  -2   1  10        0.32       -0.39      1.52 o
  -1   1  10      185.61      174.83      5.45 o
   0   1  10       32.02       27.72      2.45 o
   1   1  10       95.44       99.88      3.95 o
   2   1  10        2.22        3.73      1.52 o
   3   1  10       66.44       65.03      5.13 o
   4   1  10       34.42       35.03      4.08 o
   5   1  10       22.80       27.67      4.31 o
   6   1  10      235.55      232.58     11.15 o
   7   1  10        2.06        4.24      3.26 o
  -9   2  10      161.83      182.04     16.58 o
  -8   2  10        1.11        0.71      2.91 o
  -7   2  10       80.81       75.73      7.45 o
  -6   2  10      388.01      418.35     12.50 o
  -5   2  10      363.92      394.66     11.37 o
  -4   2  10       81.34       84.70      5.13 o
  -3   2  10      281.77      283.16      7.68 o
  -2   2  10     1260.60     1212.66     20.30 o
  -1   2  10     1021.21      952.59     16.60 o
   0   2  10      783.08      726.08     13.60 o
   1   2  10        8.73        5.23      1.66 o
   2   2  10     1411.25     1378.86     27.15 o
   3   2  10      723.68      729.02     17.32 o
   4   2  10        0.14       -0.33      4.41 o
   5   2  10      152.26      156.65      7.79 o
   6   2  10      204.70      206.54      9.50 o
   7   2  10       14.39        5.05      3.48 o
  -9   3  10       40.08       41.04      7.00 o
  -8   3  10       27.48       28.80      4.57 o
  -7   3  10       30.36       24.64      4.95 o
  -6   3  10        1.51       -2.63      2.06 o
  -5   3  10       21.93       19.18      3.26 o
  -4   3  10       24.83       26.73      2.69 o
  -3   3  10      112.97      116.88      4.49 o
  -2   3  10      197.28      202.16      5.81 o
  -1   3  10      124.18      111.29      4.39 o
   0   3  10       16.28       15.76      2.25 o
   1   3  10      686.06      636.02     14.08 o
   2   3  10      981.65      973.97     20.91 o
   3   3  10      135.24      133.11      6.96 o
   4   3  10      163.11      154.26      7.79 o
   5   3  10      134.32      121.07      7.86 o
   6   3  10        0.05       -2.97      3.03 o
  -9   4  10      538.12      566.46     17.10 o
  -8   4  10       47.94       53.74      8.67 o
  -7   4  10      364.99      389.20     12.77 o
  -6   4  10      350.04      312.58     38.28 o
  -5   4  10       27.35       32.33      4.95 o
  -4   4  10       47.41       47.20      3.56 o
  -3   4  10     1154.19     1139.26     20.00 o
  -2   4  10      373.20      350.52      8.44 o
  -1   4  10       28.36       27.57      2.83 o
   0   4  10      817.91      771.38     14.77 o
   1   4  10     2119.58     2171.66     40.47 o
   2   4  10      410.15      375.55     11.08 o
   3   4  10      391.84      379.98     20.59 o
   4   4  10      116.74      101.88      6.96 o
   5   4  10        4.17        0.00      2.91 o
   6   4  10       31.59       39.42      5.40 o
  -9   5  10       97.54      119.21     10.86 o
  -8   5  10       15.39       16.26      5.00 o
  -7   5  10      194.92      182.36     11.46 o
  -6   5  10       18.29       16.49      4.42 o
  -5   5  10        0.03        1.96      2.46 o
  -4   5  10        2.87        4.66      1.93 o
  -3   5  10        9.50        8.84      2.12 o
  -2   5  10        6.65        9.60      1.93 o
  -1   5  10        0.01        4.71      1.85 o
   0   5  10      339.72      370.51     11.22 o
   1   5  10      464.99      423.64     11.83 o
   2   5  10      312.48      281.70      9.73 o
   3   5  10      221.81      227.31     13.60 o
   4   5  10       22.00       30.20      6.12 o
   5   5  10      114.84      115.60      8.08 o
  -8   6  10      673.69      724.22     24.47 o
  -7   6  10        8.76        7.54      4.42 o
  -6   6  10        4.51        3.03      3.53 o
  -5   6  10      134.89      143.76     10.00 o
  -4   6  10      183.74      184.14      7.25 o
  -3   6  10       23.27       13.32      4.86 o
  -2   6  10     1261.63     1211.65     45.24 o
  -1   6  10        2.05        1.41      2.45 o
   0   6  10      256.03      238.02      8.52 o
   1   6  10      224.87      194.85      7.68 o
   2   6  10      223.85      218.82      8.90 o
   3   6  10       35.07       37.98      4.90 o
   4   6  10       51.47       56.49      5.95 o
   5   6  10        0.15       -0.79      4.42 o
  -9   7  10       32.28       26.07      7.77 o
  -8   7  10        1.31        2.12      4.00 o
  -7   7  10        1.21       -0.61      3.39 o
  -6   7  10       17.00       21.20      5.00 o
  -5   7  10       67.54       66.04     10.60 o
  -4   7  10       48.48       55.81      5.13 o
  -3   7  10      835.22      812.82     21.32 o
  -2   7  10      106.29       97.37      6.22 o
  -1   7  10        0.23       -1.82      3.09 o
   0   7  10       40.22        0.47      2.83 o
   1   7  10      694.53      664.40     32.51 o
   2   7  10       98.70       92.52      9.46 o
   3   7  10      626.02      709.62     23.93 o
   4   7  10      120.50      146.75     22.62 o
  -8   8  10      195.68      207.76     13.47 o
  -7   8  10       33.56       30.92      6.44 o
  -6   8  10      311.19      291.71     27.57 o
  -5   8  10      105.10       90.27      8.48 o
  -4   8  10      579.89      557.84     15.22 o
  -3   8  10      279.84      272.00      9.79 o
  -2   8  10      230.55      207.21      8.41 o
  -1   8  10       14.08        8.80      4.42 o
   0   8  10      431.34      416.29     16.47 o
   1   8  10       48.91       46.69      7.00 o
   2   8  10      367.03      371.29     16.90 o
   3   8  10       13.96       20.73      5.75 o
  -8   9  10        0.52        0.00      4.00 o
  -7   9  10      202.55      189.32     12.46 o
  -6   9  10      229.17      225.85     21.91 o
  -5   9  10      303.90      300.48     11.13 o
  -4   9  10      261.76      254.92     21.77 o
  -3   9  10      208.32      190.93      8.64 o
  -2   9  10      191.19      165.78     10.57 o
  -1   9  10      213.31      246.73     12.99 o
   0   9  10       97.11       98.04      9.46 o
   1   9  10      692.28      759.47     25.93 o
   2   9  10      261.10      293.20     15.47 o
  -7  10  10     1537.05     1497.02     59.37 o
  -6  10  10      246.56      252.13     28.98 o
  -5  10  10       19.45       27.14      6.73 o
  -4  10  10      100.24      106.75      7.59 o
  -3  10  10        2.05       -2.44      2.76 o
  -2  10  10        3.91        4.95      4.00 o
  -1  10  10       77.18       69.64     18.38 o
   0  10  10       77.31       55.28      8.00 o
   1  10  10       46.22       48.86      8.00 o
  -6  11  10        1.41       -0.94      4.42 o
  -5  11  10       22.55       23.19      7.53 o
  -4  11  10        3.27        9.57      3.74 o
  -3  11  10        7.77        4.24      3.26 o
  -2  11  10      429.03      486.76     19.47 o
  -1  11  10        9.84        8.31      3.64 o
   0  11  10      112.00      134.04     11.46 o
  -4  12  10        8.50        8.48      4.08 o
  -3  12  10      198.04      208.11     13.47 o
   2 -14  11      107.90      105.58     21.20 o
   3 -14  11       88.57      105.14     21.91 o
   4 -14  11       79.36       75.16      9.00 o
  -1 -13  11      243.11      264.35     14.47 o
   0 -13  11      145.04      161.04     12.46 o
   1 -13  11       84.80       77.10      9.00 o
   2 -13  11      858.50      854.97     40.29 o
   3 -13  11      577.30      574.69     60.79 o
   4 -13  11        4.10        9.90      5.00 o
   5 -13  11       56.44       67.15      9.00 o
  -2 -12  11      350.40      391.57     25.45 o
  -1 -12  11       82.54       84.63      9.46 o
   0 -12  11        7.82        7.70      4.42 o
   1 -12  11      431.03      406.42     16.99 o
   2 -12  11        0.39        1.41      4.00 o
   3 -12  11       25.50       22.23      5.00 o
   4 -12  11        0.84        0.71      4.00 o
   5 -12  11       20.15       21.36      6.00 o
   6 -12  11        2.71        2.04      7.07 o
  -3 -11  11      201.25      206.61     12.88 o
  -2 -11  11      335.06      326.82     14.89 o
  -1 -11  11        0.10       -1.84      2.91 o
   0 -11  11      201.25      174.82      8.08 o
   1 -11  11      420.19      427.90     18.76 o
   2 -11  11      163.17      159.42      8.08 o
   3 -11  11        2.54       -2.70      2.97 o
   4 -11  11      432.59      424.20     16.99 o
   5 -11  11     1053.34     1021.29     30.47 o
   6 -11  11      225.46      206.00     11.46 o
   7 -11  11       45.78       45.73     13.43 o
  -4 -10  11       15.01       11.31      9.90 o
  -3 -10  11       60.32       66.65      8.00 o
  -2 -10  11       23.26       27.38      5.43 o
  -1 -10  11      199.64      195.77      8.61 o
   0 -10  11      174.65      174.56      7.86 o
   1 -10  11       11.14        7.54      3.26 o
   2 -10  11        0.21       -3.09      2.06 o
   3 -10  11       19.65       13.33      3.48 o
   4 -10  11        4.98        8.48      3.26 o
   5 -10  11        7.77        6.60      3.26 o
   6 -10  11       53.15       50.38      5.40 o
   7 -10  11       23.91       26.06      5.48 o
  -5  -9  11        0.36        0.00      4.00 o
  -4  -9  11      177.07      180.89     11.87 o
  -3  -9  11      385.61      397.92     16.47 o
  -2  -9  11      316.39      327.04     11.08 o
  -1  -9  11      165.11      135.71      9.00 o
   0  -9  11      597.79      596.13     15.77 o
   1  -9  11      128.89      130.80      7.59 o
   2  -9  11      456.95      455.10     16.01 o
   3  -9  11      780.71      790.43     18.74 o
   4  -9  11      415.49      396.73     16.21 o
   5  -9  11       86.55       83.53      6.53 o
   6  -9  11      109.16      121.84      7.59 o
   7  -9  11       64.56       42.48     10.31 o
   8  -9  11        3.59        8.48      5.00 o
  -5  -8  11       11.56       14.39      5.43 o
  -4  -8  11      259.71      263.35     24.03 o
  -3  -8  11        0.15       -2.42      3.39 o
  -2  -8  11       21.30       23.71      3.48 o
  -1  -8  11        4.37        0.94      2.45 o
   0  -8  11       15.14       11.31      3.26 o
   1  -8  11        0.15       -2.22      2.06 o
   2  -8  11      142.35      142.33      6.53 o
   3  -8  11       14.87       14.24      3.69 o
   4  -8  11       18.36       16.67      3.26 o
   5  -8  11        1.59       -2.83      2.45 o
   6  -8  11       24.12       19.13      3.62 o
   7  -8  11       80.21       65.26      8.00 o
   8  -8  11        0.78       -0.71      4.00 o
  -6  -7  11      110.89      113.85      8.08 o
  -5  -7  11      297.55      299.43     13.47 o
  -4  -7  11        7.30        2.18      2.65 o
  -3  -7  11     1610.36     1525.17     79.16 o
  -2  -7  11      793.54      758.82     39.58 o
  -1  -7  11       85.47       87.66      5.95 o
   0  -7  11      411.32      402.18     11.68 o
   1  -7  11     1289.39     1240.89     25.84 o
   2  -7  11       38.25       40.38      4.31 o
   3  -7  11        2.77        1.52      2.17 o
   4  -7  11      625.48      620.24     15.77 o
   5  -7  11      227.32      237.73      9.23 o
   6  -7  11      113.48      130.01      7.86 o
   7  -7  11        1.21       -1.21      3.53 o
   8  -7  11        2.94        0.71      4.00 o
  -7  -6  11      101.08      119.95     10.46 o
  -6  -6  11       98.10       98.61      7.35 o
  -5  -6  11       71.56       73.56      6.22 o
  -4  -6  11      254.76      238.37      9.15 o
  -3  -6  11      290.72      282.76     11.20 o
  -2  -6  11        0.92        1.13      2.73 o
  -1  -6  11        0.49       -3.28      2.19 o
   0  -6  11        8.47       10.60      3.50 o
   1  -6  11        4.82        5.53      2.97 o
   2  -6  11       20.77       22.45      3.48 o
   3  -6  11       35.67       35.34      4.08 o
   4  -6  11        4.78        2.83      2.67 o
   5  -6  11       38.11       35.73      4.76 o
   6  -6  11       64.50       78.78     13.43 o
   7  -6  11       11.99        9.19      5.00 o
   8  -6  11        3.94        6.36      6.36 o
  -7  -5  11      118.68      119.93      8.16 o
  -6  -5  11       21.82       37.07      4.90 o
  -5  -5  11      383.79      348.77     11.13 o
  -4  -5  11     1368.58     1294.78     26.86 o
  -3  -5  11      184.83      157.13     12.02 o
  -2  -5  11       30.50       31.02      3.12 o
  -1  -5  11      250.55      253.76      8.32 o
   0  -5  11     2464.73     2449.03     55.47 o
   1  -5  11       86.26       68.74      6.00 o
   2  -5  11       35.07       28.52      3.48 o
   3  -5  11        8.31        7.20      2.65 o
   4  -5  11        8.62        9.42      2.45 o
   5  -5  11      225.59      211.76      8.08 o
   6  -5  11       42.22       52.38      8.48 o
   7  -5  11       33.07       35.85      6.44 o
   8  -5  11      282.11      273.92     14.47 o
  -7  -4  11       31.14       36.81      4.90 o
  -6  -4  11       74.88       74.99      6.53 o
  -5  -4  11        8.65       13.19      3.26 o
  -4  -4  11       15.26       13.43      2.91 o
  -3  -4  11        8.67        6.04      2.65 o
  -2  -4  11        2.10        3.05      1.72 o
  -1  -4  11       49.40       45.39      3.47 o
   0  -4  11       28.15       35.89      4.20 o
   1  -4  11        4.75        2.83      2.67 o
   2  -4  11       27.32       30.32      6.36 o
   3  -4  11       39.55       38.29      3.74 o
   4  -4  11       16.64       17.04      3.26 o
   5  -4  11       91.76       82.27     14.14 o
   6  -4  11      209.35      205.33     11.46 o
   7  -4  11        1.67       -0.40      3.39 o
   8  -4  11        0.43        2.12      4.00 o
  -8  -3  11      282.65      291.71     11.68 o
  -7  -3  11      243.07      243.58     11.89 o
  -6  -3  11      291.05      261.38     10.04 o
  -5  -3  11       79.78       87.66      6.22 o
  -4  -3  11       93.05       99.42      7.45 o
  -3  -3  11      460.17      482.61     12.44 o
  -2  -3  11     6898.90     6969.14    116.97 o
  -1  -3  11       95.26      102.13      5.71 o
   0  -3  11     1589.92     1770.83     27.96 o
   1  -3  11       32.68       37.56      4.08 o
   2  -3  11       43.91       57.00      4.56 o
   3  -3  11      159.90      147.58      6.22 o
   4  -3  11      592.64      597.61     14.65 o
   5  -3  11      258.96      251.01     11.99 o
   6  -3  11      191.09      170.41     10.46 o
   7  -3  11        1.83       -4.50      3.00 o
   8  -3  11      169.20      151.62     15.55 o
  -8  -2  11       87.07       76.50      6.77 o
  -7  -2  11        0.74        1.41      3.26 o
  -6  -2  11        0.78       -0.94      2.45 o
  -5  -2  11        1.04        3.60      2.65 o
  -4  -2  11       56.44       63.88      5.13 o
  -3  -2  11       14.91       11.31      4.00 o
  -2  -2  11       32.12       32.01      2.48 o
  -1  -2  11        1.47        0.13      1.52 o
   0  -2  11        0.22        1.41      1.17 o
   1  -2  11       49.06       44.65      2.81 o
   2  -2  11        3.22        1.09      1.17 o
   3  -2  11      117.82      120.91      4.80 o
   4  -2  11       91.65       96.23      5.82 o
   5  -2  11       10.85        7.77      4.00 o
   6  -2  11      183.20      177.14     10.46 o
   7  -2  11        0.38       -3.03      3.39 o
   8  -2  11      146.02      147.03     11.99 o
  -8  -1  11      116.36      107.86      7.86 o
  -7  -1  11       37.11       28.90      4.57 o
  -6  -1  11       88.84       78.14      5.95 o
  -5  -1  11       49.33       57.12      7.77 o
  -4  -1  11      475.34      494.96     14.37 o
  -3  -1  11      495.93      532.05     10.62 o
  -2  -1  11     2199.69     2172.63     33.55 o
  -1  -1  11      189.66      208.51      5.85 o
   0  -1  11      421.04      365.91      8.05 o
   1  -1  11      426.56      390.55      8.33 o
   2  -1  11     1647.27     1572.52     29.06 o
   3  -1  11       79.34       73.62      3.95 o
   4  -1  11      134.19      134.71     13.43 o
   5  -1  11     2301.03     2245.62     43.19 o
   6  -1  11        2.39        1.98      2.91 o
   7  -1  11      126.35      149.51     22.62 o
  -8   0  11       19.78       13.19      4.08 o
  -7   0  11        6.63        1.98      4.20 o
  -6   0  11        2.43        4.52      2.91 o
  -5   0  11       46.70       49.10      7.07 o
  -4   0  11        2.04        4.88      2.65 o
  -3   0  11       15.97       16.80      2.45 o
  -2   0  11      124.24      141.11      4.87 o
  -1   0  11       14.05       13.71      2.12 o
   0   0  11      159.73      157.51      5.17 o
   1   0  11      359.04      333.45      8.01 o
   2   0  11        5.73        3.46      1.85 o
   3   0  11        5.95        8.10      2.76 o
   4   0  11     1280.36     1275.17     26.60 o
   5   0  11       35.25       33.90      4.57 o
   6   0  11       68.78       53.30      5.71 o
   7   0  11       97.90      103.30      7.79 o
  -9   1  11        5.28        3.03      3.48 o
  -8   1  11      192.63      189.46      9.65 o
  -7   1  11      683.02      677.96     17.67 o
  -6   1  11      510.23      505.40     17.47 o
  -5   1  11     2977.64     3002.05     54.39 o
  -4   1  11     1880.18     1948.69     36.43 o
  -3   1  11      174.16      190.61      5.85 o
  -2   1  11      568.74      587.29     11.65 o
  -1   1  11      466.34      441.75      9.70 o
   0   1  11      424.33      375.05      8.44 o
   1   1  11       78.27       76.21      3.84 o
   2   1  11       48.20       56.03      8.88 o
   3   1  11     4569.23     4599.66     79.63 o
   4   1  11      455.72      433.52     12.72 o
   5   1  11       74.87       64.81      5.82 o
   6   1  11      113.35      125.10      8.08 o
   7   1  11        5.97        7.07      6.00 o
  -9   2  11        6.76        9.19      6.36 o
  -8   2  11       25.73       38.11      6.00 o
  -7   2  11       52.91       66.65      7.77 o
  -6   2  11       14.61       10.84      3.26 o
  -5   2  11      184.67      177.02      7.59 o
  -4   2  11        0.09        0.00      3.67 o
  -3   2  11        6.56        5.73      1.72 o
  -2   2  11       57.37       64.39      4.28 o
  -1   2  11       11.71       14.73      2.25 o
   0   2  11       74.40       84.07      4.39 o
   1   2  11      587.01      605.91     12.29 o
   2   2  11      615.74      611.35     15.18 o
   3   2  11      222.22      221.79      8.41 o
   4   2  11       15.00       14.71      3.26 o
   5   2  11      173.15      161.16      8.90 o
   6   2  11      199.17      208.68     11.54 o
  -9   3  11       23.74       19.27      4.88 o
  -8   3  11       17.50       10.05      6.63 o
  -7   3  11     3502.29     3600.53     65.54 o
  -6   3  11     1658.54     1660.86     33.14 o
  -5   3  11       81.51       85.60      6.81 o
  -4   3  11      290.51      299.42      9.44 o
  -3   3  11      328.18      346.86      8.25 o
  -2   3  11      534.45      569.70     11.83 o
  -1   3  11        4.61        6.60      1.85 o
   0   3  11     4527.01     4398.50     65.15 o
   1   3  11       69.88       74.24      4.57 o
   2   3  11        4.71        5.91      2.94 o
   3   3  11        0.12       -0.94      2.45 o
   4   3  11      260.20      247.86      9.44 o
   5   3  11      218.13      220.13      9.73 o
   6   3  11      179.35      180.96     12.00 o
  -9   4  11       24.58       30.95      6.44 o
  -8   4  11       15.97       14.37      6.05 o
  -7   4  11       58.89       56.27      6.79 o
  -6   4  11        4.57        3.47      2.65 o
  -5   4  11        0.80        0.00      2.06 o
  -4   4  11       94.49       95.17      5.60 o
  -3   4  11       24.78       20.29      2.59 o
  -2   4  11        1.52        3.89      2.12 o
  -1   4  11     1226.12     1184.01     20.63 o
   0   4  11       20.50       25.50      2.83 o
   1   4  11      595.64      596.06     17.47 o
   2   4  11        6.73        0.94      2.89 o
   3   4  11      835.51      805.44     19.27 o
   4   4  11      398.44      426.27     13.54 o
   5   4  11      634.20      676.57     21.45 o
  -9   5  11      515.65      476.49     26.86 o
  -8   5  11      711.96      698.53     31.10 o
  -7   5  11      539.70      591.70     20.99 o
  -6   5  11       43.56       35.14      7.77 o
  -5   5  11        5.87        6.60      3.53 o
  -4   5  11      549.27      510.40     11.09 o
  -3   5  11      524.19      508.65     11.05 o
  -2   5  11     1690.73     1589.66     26.65 o
  -1   5  11      296.93      321.74      8.53 o
   0   5  11     2554.42     2496.78     39.33 o
   1   5  11      100.69       95.97      9.63 o
   2   5  11      672.35      661.56     16.77 o
   3   5  11      118.09      120.31      7.43 o
   4   5  11      478.93      520.04     17.29 o
   5   5  11       43.25       49.73      5.95 o
  -8   6  11        6.46        9.19      5.00 o
  -7   6  11        6.12        2.12      4.00 o
  -6   6  11        2.53       -1.01      3.39 o
  -5   6  11      525.69      501.02     17.47 o
  -4   6  11      391.51      359.72     13.47 o
  -3   6  11      305.29      297.81      9.79 o
  -2   6  11        6.08       10.37      5.78 o
  -1   6  11     1430.35     1335.21     27.73 o
   0   6  11      162.21      132.05      9.46 o
   1   6  11      233.82      288.18     12.95 o
   2   6  11       39.91       43.12      4.57 o
   3   6  11      881.73      896.15     21.92 o
   4   6  11      850.39      940.88     23.88 o
  -8   7  11       57.37       64.56      9.19 o
  -7   7  11       42.47       57.28      7.77 o
  -6   7  11     1430.31     1365.48     37.47 o
  -5   7  11     3303.30     3105.36     70.95 o
  -4   7  11      550.42      521.06     28.19 o
  -3   7  11      104.54       93.70      6.53 o
  -2   7  11      913.52      892.41     25.47 o
  -1   7  11       15.60        8.76      3.07 o
   0   7  11       11.80       18.38      4.42 o
   1   7  11       42.46       48.06     10.60 o
   2   7  11      188.86      174.96     14.84 o
   3   7  11      310.65      341.78     24.74 o
  -8   8  11      111.78      113.04     14.84 o
  -7   8  11       30.08       23.42      6.00 o
  -6   8  11      280.93      265.51     13.47 o
  -5   8  11      162.60      148.11     10.46 o
  -4   8  11      250.63      225.96      9.23 o
  -3   8  11       66.25       67.63      5.71 o
  -2   8  11        0.30       -0.77      2.65 o
  -1   8  11       18.23       14.29      4.95 o
   2   8  11      627.51      703.98     36.75 o
   3   8  11       58.16       74.54      9.00 o
  -7   9  11      236.28      261.83     16.26 o
  -6   9  11      170.86      161.76     11.99 o
  -5   9  11      458.46      459.05     17.47 o
  -4   9  11       16.54       13.51      5.52 o
  -3   9  11       38.65       35.24      4.57 o
  -2   9  11       25.15       37.57      6.44 o
  -1   9  11      314.07      329.76     15.47 o
   0   9  11      158.14      149.86     11.99 o
   1   9  11      182.87      186.22     13.47 o
   2   9  11        3.82        0.31      4.42 o
  -7  10  11       37.49       43.41      8.00 o
  -6  10  11       16.65       21.08      5.43 o
  -5  10  11        4.36       12.02      5.00 o
  -4  10  11       44.34       44.34      5.40 o
  -3  10  11        0.39       -1.27      2.91 o
  -2  10  11      720.41      702.56     24.47 o
  -1  10  11      437.07      440.39     18.47 o
   0  10  11      238.89      287.93     21.91 o
  -5  11  11       75.22       74.55     19.79 o
  -4  11  11        2.89       -1.41      3.26 o
  -3  11  11      288.39      290.96     15.55 o
  -2  11  11      205.68      215.43     26.15 o
  -1  11  11       10.69       12.72      7.07 o
   0 -13  12        6.96        5.78      6.36 o
   1 -13  12      122.92      135.17     13.43 o
   2 -13  12       37.30       35.97      6.44 o
   3 -13  12       13.70       17.09      6.36 o
   4 -13  12        0.25        0.16      4.95 o
   5 -13  12        4.65        2.83      5.00 o
  -2 -12  12        2.67       -3.30      4.42 o
  -1 -12  12       73.46       71.22      8.46 o
   0 -12  12      248.68      250.22     12.99 o
   1 -12  12        0.16        0.71      8.48 o
   2 -12  12       58.18       59.67      8.00 o
   3 -12  12        8.51       14.84      5.00 o
   4 -12  12      113.93      116.36     10.46 o
   5 -12  12      217.52      230.64     12.99 o
   6 -12  12       67.40       75.42     18.38 o
  -3 -11  12        3.39       -3.53      4.00 o
  -2 -11  12       26.13       21.91      6.00 o
  -1 -11  12        4.49        3.74      3.48 o
   0 -11  12      122.20      115.88      7.59 o
   1 -11  12       11.42       10.80      4.78 o
   2 -11  12       61.91       59.83      5.60 o
   3 -11  12        3.43        5.65      3.26 o
   4 -11  12       88.95       99.01      7.32 o
   5 -11  12        2.15        5.03      5.65 o
   6 -11  12        6.71        7.77      5.00 o
  -4 -10  12        1.20       -1.41      6.36 o
  -3 -10  12        9.85       10.74      6.36 o
  -2 -10  12        4.84        2.83      5.65 o
  -1 -10  12     1814.59     1799.13     43.98 o
   0 -10  12     1238.85     1215.10     26.91 o
   1 -10  12      509.94      502.01     16.37 o
   2 -10  12       62.03       60.37      5.40 o
   3 -10  12      146.29      151.89      8.08 o
   4 -10  12       14.19       15.57      4.67 o
   5 -10  12       42.39       32.97      5.11 o
   6 -10  12       34.79       36.67      5.13 o
   7 -10  12      166.02      168.27     12.67 o
  -4  -9  12       34.78       32.36      6.44 o
  -3  -9  12       63.54       59.88      7.45 o
  -2  -9  12      346.27      349.46     28.98 o
  -1  -9  12      235.85      232.86     12.42 o
   0  -9  12       28.47       28.44      4.31 o
   1  -9  12        1.73        0.64      2.65 o
   2  -9  12        0.18       -1.88      2.45 o
   3  -9  12        3.38        5.53      2.65 o
   4  -9  12       31.29       28.32      4.08 o
   5  -9  12        8.16        5.09      3.53 o
   6  -9  12        5.54        5.05      3.48 o
   7  -9  12        7.96        4.24      5.65 o
  -5  -8  12       29.00       23.79      7.77 o
  -4  -8  12        4.83        5.81      4.42 o
  -3  -8  12      467.82      453.70     17.47 o
  -1  -8  12      646.32      635.97     16.28 o
   0  -8  12      459.92      466.17     13.31 o
   1  -8  12        2.29        1.03      2.65 o
   2  -8  12     1815.36     1748.20     45.42 o
   3  -8  12      141.07      138.75      7.04 o
   4  -8  12        0.66        2.57      2.65 o
   5  -8  12      177.61      167.69      8.08 o
   6  -8  12      218.18      223.67     11.00 o
   7  -8  12       19.79       18.25      5.43 o
  -6  -7  12        3.70        0.63      7.07 o
  -5  -7  12        8.62       -0.71      4.00 o
  -4  -7  12       75.13       42.41      9.90 o
  -3  -7  12      124.02      119.60      9.46 o
  -2  -7  12        3.80        5.11      2.87 o
  -1  -7  12       50.79       51.54      4.57 o
   0  -7  12       27.40       26.58      3.74 o
   1  -7  12      149.67      150.45      7.47 o
   2  -7  12       44.59       46.94      4.90 o
   3  -7  12       19.73       23.07      3.74 o
   4  -7  12       50.17       56.82      5.13 o
   5  -7  12       34.77       39.78      5.00 o
   6  -7  12        0.16        0.61      3.39 o
   7  -7  12       25.14       23.86      5.43 o
   8  -7  12      129.57      132.10     11.46 o
  -6  -6  12      122.30      120.67      8.32 o
  -5  -6  12      142.54      141.12      8.08 o
  -4  -6  12      612.96      583.84     19.99 o
  -3  -6  12       18.31        2.36      5.65 o
  -2  -6  12      304.06      314.26     33.22 o
  -1  -6  12      125.48      122.93     10.60 o
   0  -6  12     4029.04     3892.70     68.55 o
   1  -6  12       39.06       37.27      4.31 o
   2  -6  12     1926.07     1899.07     36.71 o
   3  -6  12      434.24      460.33     12.72 o
   4  -6  12      582.78      608.83     18.47 o
   5  -6  12       96.12      108.21      6.77 o
   6  -6  12      182.78      216.20     19.79 o
   7  -6  12      129.69      146.03     11.46 o
   8  -6  12      208.88      228.04     13.47 o
  -7  -5  12        0.64       -0.47      3.26 o
  -6  -5  12      100.06       99.65      9.83 o
  -5  -5  12       24.19       20.36      4.13 o
  -4  -5  12       12.05       14.44      3.48 o
  -3  -5  12       32.81       33.84      3.92 o
  -2  -5  12       23.46       20.26      3.55 o
  -1  -5  12       37.12       40.12      4.46 o
   0  -5  12       94.49      105.17      6.22 o
   1  -5  12        3.43        4.71      2.45 o
   2  -5  12        3.61        3.15      2.41 o
   3  -5  12       10.80        2.54      6.36 o
   4  -5  12       10.18        3.27      3.56 o
   5  -5  12        4.46        0.28      2.35 o
   6  -5  12      106.57      113.09     14.14 o
   7  -5  12       61.53       65.03     12.72 o
   8  -5  12      100.42      108.85     15.55 o
  -7  -4  12       59.64       58.19      6.22 o
  -6  -4  12      424.43      392.92     13.68 o
  -5  -4  12      591.45      558.69     15.46 o
  -4  -4  12      198.56      216.36      9.90 o
  -3  -4  12       49.23       51.43      4.57 o
  -2  -4  12       19.74       18.09      3.06 o
  -1  -4  12      145.23      161.19      6.77 o
   0  -4  12     4036.87     3795.45     81.46 o
   1  -4  12      772.57      759.24     20.99 o
   2  -4  12        1.20        3.21      2.76 o
   3  -4  12        0.74        0.47      2.45 o
   4  -4  12      356.99      343.16     10.79 o
   5  -4  12       18.53       16.81      4.95 o
   6  -4  12       91.33       92.08      9.00 o
   7  -4  12     1923.56     1930.47     49.95 o
   8  -4  12        3.87        4.40      4.95 o
  -8  -3  12        0.01        1.41      3.26 o
  -7  -3  12        3.10       -1.41      2.91 o
  -6  -3  12       81.33       72.82      6.49 o
  -5  -3  12        7.36        5.80      2.91 o
  -4  -3  12       18.79       27.45      4.52 o
  -3  -3  12      134.51      135.68     10.67 o
  -2  -3  12        9.01       11.73      2.86 o
  -1  -3  12        3.03        4.39      1.72 o
   0  -3  12       65.66       62.72      4.90 o
   1  -3  12       19.74       20.75      3.26 o
   2  -3  12        4.77        4.71      2.45 o
   3  -3  12      191.92      196.38      7.86 o
   4  -3  12       13.96       22.09      4.42 o
   5  -3  12        8.47        5.65      4.24 o
   6  -3  12      518.67      527.05     19.47 o
   7  -3  12       23.10       25.12      6.00 o
  -8  -2  12      124.39      131.60      8.98 o
  -7  -2  12       61.43       44.98      6.39 o
  -6  -2  12      344.53      348.89     11.95 o
  -5  -2  12       15.60        3.53      4.16 o
  -4  -2  12     2005.86     2028.31     38.59 o
  -3  -2  12     6444.00     6807.49    113.95 o
  -2  -2  12     1549.86     1678.48     27.18 o
  -1  -2  12      142.41      158.01      5.29 o
   0  -2  12     1236.95     1249.54     21.09 o
   1  -2  12      326.72      352.27      8.01 o
   2  -2  12       11.22        9.77      2.97 o
   3  -2  12      141.44      152.03      7.04 o
   4  -2  12      398.63      413.22     15.47 o
   5  -2  12     2793.57     2655.89     61.95 o
   6  -2  12      128.34      115.99     10.00 o
   7  -2  12      103.18      112.13     10.46 o
  -8  -1  12        1.80        0.47      3.26 o
  -7  -1  12        2.86        7.07      3.26 o
  -6  -1  12       13.30       19.71      4.31 o
  -5  -1  12        4.52        7.07      2.91 o
  -4  -1  12       13.78       16.71      3.06 o
  -3  -1  12       30.03       27.05      3.48 o
  -2  -1  12       39.60       44.22      3.12 o
  -1  -1  12       60.43       56.55      3.31 o
   0  -1  12      186.77      191.26      5.90 o
   1  -1  12       52.77       58.37      3.96 o
   2  -1  12       16.46       11.82      2.65 o
   3  -1  12      410.48      404.93     11.23 o
   4  -1  12      556.04      525.17     13.93 o
   5  -1  12        2.31        1.01      3.39 o
   6  -1  12       11.86        9.19      6.36 o
   7  -1  12       27.23       39.41      6.44 o
  -8   0  12      159.83      152.43      9.23 o
  -7   0  12      229.20      222.15      9.50 o
  -6   0  12       31.86       27.78     12.02 o
  -5   0  12     5348.31     5279.17     90.85 o
  -4   0  12     1035.86      976.39     21.42 o
  -3   0  12      176.37      196.21     12.60 o
  -2   0  12     1660.46     1670.81     28.97 o
  -1   0  12     1042.00     1112.38     19.41 o
   0   0  12     1119.25     1169.77     20.10 o
   1   0  12        1.58        0.94      1.85 o
   2   0  12     2720.40     2710.50     61.83 o
   3   0  12      174.34      172.08      7.25 o
   4   0  12      952.35      948.17     21.35 o
   5   0  12       42.17       42.14      4.76 o
   6   0  12      177.85      192.29     12.99 o
   7   0  12       74.82       86.80      9.85 o
  -8   1  12        6.84       12.02      5.00 o
  -7   1  12        4.75        4.24      4.95 o
  -6   1  12        9.49        8.01      3.26 o
  -5   1  12       64.28       70.38     11.59 o
  -4   1  12        0.17       -2.42      3.43 o
  -3   1  12        0.57       -0.85      1.66 o
  -2   1  12      140.55      142.66      5.10 o
  -1   1  12       34.36       38.62      3.31 o
   0   1  12       36.21       36.49      3.19 o
   1   1  12      629.04      612.34     15.64 o
   2   1  12       64.88       54.06      4.57 o
   3   1  12      988.32      913.25     20.87 o
   4   1  12       41.41       40.98      4.46 o
   5   1  12      196.59      203.37      8.90 o
   6   1  12      170.75      179.03      9.52 o
  -8   2  12      264.11      236.18     10.61 o
  -7   2  12      108.71      102.63     11.19 o
  -6   2  12      827.82      834.71     20.09 o
  -5   2  12     1302.69     1308.99     27.15 o
  -4   2  12       15.03       16.08      3.26 o
  -3   2  12       20.50       22.66      2.83 o
  -2   2  12      231.24      189.15      8.16 o
  -1   2  12       78.03       87.05      4.55 o
   0   2  12     1556.19     1509.47     25.07 o
   1   2  12       10.11       15.27      2.69 o
   2   2  12     5160.29     4911.09     84.83 o
   3   2  12        6.60        0.13      2.97 o
   4   2  12      138.91      141.53      8.08 o
   5   2  12        0.17       -1.27      2.91 o
   6   2  12      278.37      307.89     12.19 o
  -8   3  12        0.20       -0.65      2.17 o
  -7   3  12       45.65       49.65      5.40 o
  -6   3  12        0.13       -0.47      2.45 o
  -5   3  12        5.82        3.08      3.39 o
  -4   3  12       21.55       20.87      3.48 o
  -3   3  12      415.62      379.92      9.15 o
  -2   3  12      252.50      243.66      7.01 o
  -1   3  12      239.31      234.08      8.16 o
   0   3  12       41.43       38.49      3.43 o
   1   3  12     1762.18     1642.22     36.56 o
   2   3  12      222.30      207.19     10.52 o
   3   3  12        0.33       -0.47      2.45 o
   4   3  12       17.31       14.90      3.74 o
   5   3  12      391.00      387.72     13.22 o
   6   3  12      826.42      852.35     22.82 o
  -8   4  12       61.10       86.23     14.14 o
  -7   4  12      208.66      229.68      9.73 o
  -6   4  12       34.44       35.54      4.76 o
  -5   4  12       11.52       18.16      3.26 o
  -4   4  12      541.10      512.68     13.54 o
  -3   4  12     3355.59     3221.08     49.45 o
  -2   4  12      836.84      820.75     15.69 o
  -1   4  12      480.08      485.75     10.87 o
   0   4  12     1192.71     1152.58     20.45 o
   1   4  12      128.64      108.54     14.14 o
   2   4  12      103.48       82.09      6.13 o
   3   4  12        1.55        4.50      2.94 o
   4   4  12      177.21      166.93     12.63 o
   5   4  12      382.73      386.30     14.75 o
  -8   5  12       11.43        5.65      5.00 o
  -7   5  12       21.35        7.38      4.42 o
  -6   5  12       51.78       51.23     21.91 o
  -5   5  12        0.00       -4.24      3.00 o
  -4   5  12      179.73      175.84      9.46 o
  -3   5  12      242.85      248.55      8.98 o
  -2   5  12      487.44      476.51     10.90 o
  -1   5  12       50.20       53.00      3.95 o
   0   5  12      130.14      134.72     12.23 o
   1   5  12      227.62      231.40     15.55 o
   2   5  12       12.28        9.90      3.26 o
   3   5  12      193.37      188.89      9.09 o
   4   5  12      561.16      565.71     16.82 o
  -8   6  12        4.34        4.95      5.00 o
  -7   6  12        1.27        2.12      4.00 o
  -6   6  12      317.35      309.59     29.69 o
  -5   6  12      201.65      175.29     15.55 o
  -4   6  12       20.33       19.79      3.48 o
  -3   6  12      542.94      551.78     14.88 o
  -2   6  12       56.16       52.22      7.02 o
  -1   6  12      129.00      131.42      8.98 o
   0   6  12      248.85      262.32     12.46 o
   1   6  12      264.30      250.86     12.46 o
   2   6  12      114.94      121.44     23.32 o
   3   6  12      264.05      275.90     11.01 o
   4   6  12       11.31       19.04      4.31 o
  -8   7  12       35.40       33.36      7.00 o
  -7   7  12       94.57       87.74      9.00 o
  -6   7  12       20.71       19.88      5.00 o
  -5   7  12        0.00       -0.81      5.65 o
  -4   7  12        3.53        0.76      3.51 o
  -3   7  12        4.72        2.83      3.00 o
  -2   7  12      471.50      465.92     13.59 o
  -1   7  12       79.86      105.29     12.02 o
   0   7  12      707.95      652.56     26.86 o
   1   7  12      384.53      395.11     16.90 o
   2   7  12      109.51      118.89     10.46 o
   3   7  12        3.95       -1.26      4.95 o
  -7   8  12       62.01       66.05      8.45 o
  -6   8  12      473.35      440.15     17.47 o
  -5   8  12       34.74       22.87      5.00 o
  -4   8  12        4.81        5.18      3.26 o
  -3   8  12      499.54      512.36     14.69 o
  -2   8  12      142.19      137.76     10.46 o
   0   8  12      218.59      172.23     19.79 o
   1   8  12        0.63        3.53      4.00 o
   2   8  12       77.58       84.61      9.46 o
  -7   9  12       36.39       32.10      6.44 o
  -6   9  12       65.48       66.35      8.00 o
  -5   9  12       20.34       29.81     12.72 o
  -4   9  12      459.79      470.49     14.69 o
  -3   9  12       74.64       75.55      6.77 o
  -2   9  12       46.51       42.00      7.00 o
  -1   9  12      193.43      189.66     11.87 o
   0   9  12       57.40      101.78     14.14 o
   1   9  12      724.22      826.97     40.99 o
  -6  10  12        4.87        0.79      4.42 o
  -5  10  12      354.17      370.26     16.99 o
  -4  10  12      188.80      190.55      9.73 o
  -3  10  12        0.40        1.57      4.95 o
  -2  10  12        0.12        0.00      4.24 o
  -1  10  12       10.61       12.34      5.43 o
   0  10  12      240.24      289.71     15.47 o
   1 -13  13      689.65      672.88     23.99 o
   2 -13  13      517.61      541.29     20.99 o
   3 -13  13      511.76      566.86     21.99 o
   4 -13  13       12.62       12.98      5.43 o
  -1 -12  13       62.94       73.70      8.45 o
   0 -12  13      157.88      146.25     10.84 o
   1 -12  13       21.41       25.06      4.57 o
   2 -12  13       43.27       49.26      7.45 o
   3 -12  13       17.84        7.71      8.48 o
   4 -12  13        0.28       -0.79      4.42 o
   5 -12  13        0.08       -2.83      4.00 o
  -2 -11  13       70.56       74.03      9.90 o
  -1 -11  13       48.08       38.99      6.00 o
   0 -11  13      502.77      509.34     31.76 o
   1 -11  13      717.03      690.75     18.41 o
   2 -11  13      806.32      819.98     20.63 o
   3 -11  13       79.46       80.98      7.24 o
   4 -11  13      355.84      347.58     11.95 o
   5 -11  13        2.23        0.94      3.26 o
   6 -11  13        0.48        0.31      4.42 o
  -3 -10  13       34.23       51.49      7.81 o
  -2 -10  13        0.18       -1.41      4.00 o
  -1 -10  13      171.94      185.35      9.09 o
   0 -10  13        3.33        4.71      3.26 o
   1 -10  13       68.40       89.01      6.77 o
   2 -10  13        0.64        0.00      2.91 o
   3 -10  13       93.89       99.12      6.96 o
   4 -10  13      131.94      127.29      7.86 o
   5 -10  13        2.60       -0.14      3.03 o
   6 -10  13       14.48       12.40      5.07 o
  -4  -9  13       29.99       28.89      6.44 o
  -3  -9  13        0.55       10.52      4.42 o
  -1  -9  13        8.12        8.58      3.64 o
   0  -9  13      306.09      294.21     10.55 o
   1  -9  13      110.96       97.42      6.77 o
   2  -9  13      495.00      482.01     14.08 o
   3  -9  13      242.96      210.54      8.68 o
   4  -9  13      948.72      936.83     22.01 o
   5  -9  13      317.80      342.61     12.19 o
   6  -9  13      479.59      519.13     15.68 o
   7  -9  13       22.44       17.35      5.43 o
  -5  -8  13       85.27       57.37     19.08 o
  -4  -8  13       17.17       16.71      5.43 o
  -3  -8  13       75.00       59.82      7.45 o
  -2  -8  13        2.68       -4.50      3.00 o
  -1  -8  13       21.84       20.53      3.74 o
   0  -8  13        1.04        1.80      2.76 o
   1  -8  13        7.63        4.35      3.69 o
   2  -8  13       66.90       69.27      5.71 o
   3  -8  13       12.40        8.48      3.26 o
   4  -8  13       21.15       21.34      4.30 o
   5  -8  13        1.05       -2.40      2.91 o
   6  -8  13       12.30       11.31      6.36 o
   7  -8  13        6.66       12.72      5.00 o
  -6  -7  13      254.54      255.21     13.99 o
  -5  -7  13        2.02        1.57      4.95 o
  -4  -7  13      265.74      231.73     12.46 o
  -2  -7  13      109.53      119.18      9.46 o
  -1  -7  13       48.74       60.98      5.40 o
   0  -7  13      555.93      516.44     21.77 o
   1  -7  13        1.40       -0.47      2.45 o
   2  -7  13     1257.56     1235.41     26.35 o
   3  -7  13      245.50      250.63      9.50 o
   4  -7  13       88.00       83.05      6.22 o
   5  -7  13      101.91      106.42      6.96 o
   6  -7  13        0.01       -2.12      3.00 o
   7  -7  13        0.11        2.12      4.00 o
  -6  -6  13        0.07       -1.41      4.00 o
  -5  -6  13        2.46        2.47      3.64 o
  -4  -6  13       50.33       44.14     10.60 o
  -3  -6  13       17.64       14.92      5.65 o
  -2  -6  13        1.43       -1.01      3.39 o
  -1  -6  13      185.10      181.84      9.85 o
   0  -6  13      110.72      116.94      8.45 o
   1  -6  13        0.23        0.00      2.67 o
   2  -6  13       25.43       26.16      3.92 o
   3  -6  13       16.15       18.33      3.48 o
   4  -6  13        0.24        0.47      2.45 o
   5  -6  13       28.14       31.52      4.31 o
   6  -6  13        3.65        0.00      4.00 o
   7  -6  13        2.48        1.41      4.42 o
  -7  -5  13        3.95       -0.94      3.26 o
  -6  -5  13        0.02       -2.18      2.65 o
  -5  -5  13       13.38        9.42      4.42 o
  -3  -5  13      418.58      450.35     26.15 o
  -2  -5  13     2204.19     2274.41     44.29 o
  -1  -5  13     4122.60     4335.34     75.88 o
   0  -5  13        0.88       -1.67      2.73 o
   1  -5  13       55.97       48.93      4.90 o
   2  -5  13      780.86      764.90     21.99 o
   3  -5  13     1263.33     1305.43     27.81 o
   4  -5  13       78.22       71.53      5.60 o
   5  -5  13       24.07       30.01      5.43 o
   6  -5  13       67.22       64.87      7.45 o
   7  -5  13      664.00      636.82     45.24 o
  -7  -4  13        2.27        3.33      3.48 o
  -6  -4  13        4.37        2.36      3.26 o
  -5  -4  13        2.64       -0.64      2.65 o
  -4  -4  13       21.73       30.90      4.08 o
  -3  -4  13       65.45       57.96      7.00 o
  -2  -4  13      133.25      141.66      6.93 o
  -1  -4  13       12.88       16.71      3.26 o
   0  -4  13       13.68       11.87      2.91 o
   1  -4  13       43.24       40.84      4.31 o
   2  -4  13      249.14      242.23      8.98 o
   3  -4  13       65.00       63.87      7.06 o
   4  -4  13       13.43       12.42      3.26 o
   5  -4  13       55.96       67.07     12.72 o
   6  -4  13      231.19      248.56     13.47 o
   7  -4  13        1.36        2.12      4.00 o
  -7  -3  13       28.94       27.75      4.90 o
  -6  -3  13      444.04      451.89     14.08 o
  -5  -3  13      555.18      576.75     18.91 o
  -4  -3  13        6.80       -0.13      2.65 o
  -3  -3  13     2539.63     2502.67     56.84 o
  -2  -3  13       16.89       18.92      2.48 o
  -1  -3  13       84.45       73.52      6.33 o
   0  -3  13     1405.19     1411.48     28.57 o
   1  -3  13     1118.45     1191.62     28.97 o
   2  -3  13     1365.41     1360.84     27.73 o
   3  -3  13      177.84      178.87      7.59 o
   4  -3  13      208.39      217.58     11.46 o
   5  -3  13      123.16      111.68     19.79 o
   6  -3  13     1375.42     1364.22     37.94 o
   7  -3  13        5.90        5.65      4.42 o
  -8  -2  13       48.58       36.93      5.40 o
  -7  -2  13        1.78        3.30      3.26 o
  -6  -2  13       59.46       61.12      5.95 o
  -5  -2  13        2.47        6.41      3.82 o
  -4  -2  13       44.29       45.84      4.57 o
  -3  -2  13       38.49       35.85      4.11 o
  -2  -2  13        2.77       -1.27      1.66 o
  -1  -2  13        1.02       -0.42      1.96 o
   0  -2  13       39.08       44.18      4.31 o
   1  -2  13      161.38      158.87      6.77 o
   2  -2  13      302.29      307.45      9.73 o
   3  -2  13       63.20       67.97      7.00 o
   4  -2  13      120.89      107.74      8.83 o
   5  -2  13      318.76      320.72     14.47 o
   6  -2  13       25.45       26.17      6.00 o
   7  -2  13        0.12        1.41      4.42 o
  -8  -1  13      181.41      177.36     11.82 o
  -7  -1  13      473.62      522.61     16.76 o
  -6  -1  13       77.92       73.91      7.45 o
  -5  -1  13      302.69      344.28     11.37 o
  -4  -1  13      609.71      586.13     14.90 o
  -3  -1  13      525.76      490.23     13.01 o
  -2  -1  13        1.72        1.73      2.04 o
  -1  -1  13       35.66       33.80      2.81 o
   0  -1  13        1.93        1.13      2.12 o
   1  -1  13      372.24      340.53      8.19 o
   2  -1  13      480.39      450.67     12.19 o
   3  -1  13       23.52       20.32      4.42 o
   4  -1  13     3038.31     2992.58     68.95 o
   5  -1  13      149.58      162.59     22.62 o
   6  -1  13       78.63       77.56      8.83 o
   7  -1  13       79.81       80.38      9.46 o
  -8   0  13       68.62       55.96     16.26 o
  -7   0  13        2.50        0.00      4.00 o
  -6   0  13        0.18        1.84      2.91 o
  -5   0  13       69.62       79.93      9.51 o
  -4   0  13       20.53       17.83      3.87 o
  -3   0  13        1.16        5.65      2.65 o
  -2   0  13       32.44       33.38      3.12 o
  -1   0  13      139.47      141.38      5.59 o
   0   0  13       90.19       95.32      4.90 o
   1   0  13      139.08      136.99      5.39 o
   2   0  13        0.58       -2.36      1.63 o
   3   0  13      529.34      510.41     13.68 o
   4   0  13      268.47      251.10     12.46 o
   5   0  13      164.90      140.83     11.00 o
   6   0  13       75.44       66.16     12.72 o
  -8   1  13      129.60      140.75      9.19 o
  -7   1  13      738.06      697.26     28.24 o
  -6   1  13        3.03       13.05      3.74 o
  -5   1  13       29.97       26.71      4.08 o
  -4   1  13      104.15       89.86      5.95 o
  -3   1  13      111.33      111.32      6.22 o
  -2   1  13        0.97       -0.14      1.66 o
  -1   1  13     1624.89     1678.31     27.72 o
   0   1  13      749.67      751.15     14.63 o
   1   1  13      136.21      146.38      5.39 o
   2   1  13      133.92      139.77      7.45 o
   3   1  13      351.72      301.20     10.18 o
   4   1  13      450.60      425.58     15.64 o
   5   1  13       10.96        4.85      3.48 o
   6   1  13       45.69       47.61      7.77 o
  -8   2  13       28.34       20.08      4.57 o
  -7   2  13       13.46       10.44      3.74 o
  -6   2  13       16.69       20.42      4.08 o
  -5   2  13        8.63        6.60      3.26 o
  -4   2  13        0.94        1.93      2.65 o
  -3   2  13       17.69       18.20      2.69 o
  -2   2  13       72.48       66.56      5.51 o
  -1   2  13       83.00       90.36      4.95 o
   0   2  13      116.37      109.90      5.71 o
   1   2  13        7.74       14.24      2.91 o
   2   2  13      282.66      268.28      9.44 o
   3   2  13      148.26      155.13      7.43 o
   4   2  13       49.22       38.86      4.76 o
   5   2  13        2.35        0.94      3.26 o
   6   2  13       73.41       68.85     20.50 o
  -8   3  13       15.77       15.47      4.31 o
  -7   3  13      115.52      108.36      7.86 o
  -6   3  13       56.45       37.18      4.57 o
  -5   3  13       15.30       16.76      3.48 o
  -4   3  13     1118.93     1053.70     25.19 o
  -3   3  13       62.59       38.14      3.53 o
  -2   3  13      417.30      377.31      9.52 o
  -1   3  13        1.07        0.47      1.85 o
   0   3  13        4.18        9.14      2.25 o
   1   3  13      941.48      946.38     20.91 o
   2   3  13       87.39       90.21      7.60 o
   3   3  13      159.05      147.84      7.79 o
   4   3  13       14.41       17.52      6.20 o
   5   3  13       47.77       52.87      7.20 o
  -8   4  13        5.67        2.83      5.00 o
  -7   4  13        5.09        0.00      4.00 o
  -6   4  13       49.07       45.71      5.13 o
  -5   4  13       88.92       78.99      5.82 o
  -4   4  13       33.40       37.53      4.31 o
  -3   4  13      314.82      287.06     12.65 o
  -2   4  13      166.55      158.80      5.98 o
  -1   4  13        8.29        7.37      2.40 o
   0   4  13      493.50      491.83     13.22 o
   1   4  13       23.85       38.19      4.31 o
   2   4  13      200.62      177.86      8.72 o
   3   4  13       22.15       16.26      3.48 o
   4   4  13        0.00        2.36      3.26 o
   5   4  13       27.24       19.79      4.90 o
  -8   5  13       40.03       16.80     22.62 o
  -7   5  13        4.32        6.36      5.00 o
  -6   5  13        0.54       -4.50      3.00 o
  -5   5  13      368.95      389.88     15.47 o
  -4   5  13     2719.97     2590.91     59.95 o
  -3   5  13      724.28      710.80     17.40 o
  -2   5  13        3.41        3.73      2.65 o
  -1   5  13      559.60      564.88     15.71 o
   0   5  13      132.37      144.68      7.68 o
   1   5  13       72.73       58.38      6.44 o
   2   5  13        5.59        0.13      2.65 o
   3   5  13       51.61       55.65      5.60 o
   4   5  13       43.25       59.52      8.03 o
  -8   6  13        4.69        2.67      4.42 o
  -7   6  13        3.40       11.62      4.42 o
  -6   6  13       32.61       33.99      6.00 o
  -5   6  13      186.84      178.46     12.72 o
  -4   6  13      329.44      295.26     13.47 o
  -3   6  13        2.02       -0.47      2.45 o
  -2   6  13      354.69      365.33     11.68 o
  -1   6  13      195.32      186.09     10.60 o
   0   6  13        6.61        2.83      4.00 o
   1   6  13        3.05       -1.41      3.00 o
   2   6  13      291.62      318.34     34.63 o
   3   6  13      348.43      441.89     26.15 o
  -7   7  13      236.58      236.55     13.47 o
  -6   7  13       71.60       84.47      9.19 o
  -5   7  13       45.54       45.24      9.90 o
  -4   7  13      142.92      127.93     13.43 o
  -3   7  13      278.93      282.50     10.61 o
  -2   7  13      438.53      439.30     13.31 o
  -1   7  13       78.60       75.95      8.00 o
   0   7  13       33.59       31.61      5.75 o
   1   7  13      149.84      162.86     15.55 o
   2   7  13      174.61      216.43     16.26 o
  -7   8  13        5.68       13.88      5.43 o
  -6   8  13        3.69        6.75      4.42 o
  -5   8  13        7.29        8.48      4.42 o
  -4   8  13       21.27        7.42      4.24 o
  -3   8  13      260.68      272.15     14.14 o
  -2   8  13      242.53      241.38     12.72 o
  -1   8  13      216.18      196.85     18.38 o
   0   8  13       94.81       77.50      8.83 o
   1   8  13      224.93      279.11     27.57 o
  -6   9  13        0.01       -3.14      4.42 o
  -5   9  13       44.28       35.13      6.44 o
  -4   9  13       57.53       58.44      5.95 o
  -3   9  13      113.11      110.76      8.16 o
  -2   9  13      275.62      173.88     16.96 o
  -1   9  13        0.08        1.21      2.63 o
   0   9  13       25.23        5.65      4.00 o
  -5  10  13       46.87       49.37      7.45 o
  -4  10  13      153.05      149.17      9.50 o
  -3  10  13      136.34      157.37     11.99 o
  -2  10  13        4.65        8.48      5.00 o
   2 -13  14        0.04       -4.71      4.42 o
  -1 -12  14       45.25       21.70     26.86 o
   0 -12  14       75.45       74.55      7.04 o
   1 -12  14      104.02       78.38      7.04 o
   2 -12  14        8.13        4.64      3.90 o
   3 -12  14       61.22       60.58      8.45 o
   4 -12  14        0.54       -0.71      4.00 o
   5 -12  14      168.65      161.15     12.46 o
  -2 -11  14        6.72        7.35      4.70 o
  -1 -11  14       44.98       40.84      7.07 o
   0 -11  14       33.03       30.55      5.13 o
   1 -11  14        0.78        1.53      3.06 o
   2 -11  14        7.16        7.20      3.63 o
   3 -11  14        2.82        6.56      3.48 o
   4 -11  14        7.25        5.87      3.74 o
   5 -11  14       20.62       16.93      4.31 o
  -3 -10  14      137.96      163.74     12.88 o
  -2 -10  14        2.82        3.23      3.39 o
  -1 -10  14        0.33       -3.64      3.39 o
   0 -10  14        0.26        0.14      2.91 o
   1 -10  14      121.09      137.30     10.29 o
   2 -10  14      321.51      302.96     11.13 o
   3 -10  14       23.50       24.85      4.57 o
   4 -10  14        0.14       -0.94      3.26 o
   5 -10  14        0.34        0.15      3.06 o
   6 -10  14       75.56       71.17      6.77 o
  -4  -9  14       12.03        8.74      5.43 o
  -3  -9  14       59.22       71.27      8.48 o
  -2  -9  14        0.74        2.30      4.95 o
  -1  -9  14        1.12       -2.70      2.97 o
   0  -9  14       19.62       20.37      4.08 o
   1  -9  14       66.44       59.17      5.71 o
   2  -9  14      223.99      223.17      9.23 o
   3  -9  14       55.51       48.53      6.44 o
   4  -9  14        3.28        4.24      3.26 o
   5  -9  14        0.59        0.94      3.55 o
   6  -9  14        0.55        2.12      4.00 o
  -5  -8  14      151.92      155.50     18.38 o
  -4  -8  14      257.30      230.07     26.15 o
  -3  -8  14       37.18       60.79     11.31 o
  -2  -8  14      150.33      173.79     15.55 o
  -1  -8  14      334.19      362.93     12.19 o
   0  -8  14      785.96      808.02     19.55 o
   1  -8  14      692.31      690.79     17.67 o
   2  -8  14     1122.51     1133.67     25.27 o
   3  -8  14        9.95       11.11      3.48 o
   4  -8  14       84.72       85.19      8.58 o
   5  -8  14      535.40      565.31     37.46 o
   6  -8  14       58.47       56.97      9.90 o
   7  -8  14       11.23       13.43      5.00 o
  -5  -7  14       60.90       50.67      7.45 o
  -4  -7  14        0.10       -3.64      5.65 o
  -3  -7  14       15.84       16.45      9.90 o
  -2  -7  14        3.07        0.00      2.53 o
  -1  -7  14       18.13       19.06      4.84 o
   0  -7  14       79.49       85.90      6.53 o
   1  -7  14       94.36       99.36      6.77 o
   2  -7  14       25.76       25.47      4.31 o
   3  -7  14        7.32       10.40      3.48 o
   4  -7  14      173.18      205.12     10.46 o
   5  -7  14       52.91       58.90      7.22 o
   6  -7  14       24.22       23.13      5.43 o
   7  -7  14        0.42        0.71      4.00 o
  -6  -6  14       35.63       36.11      8.48 o
  -5  -6  14        5.98        3.30      4.42 o
  -4  -6  14      102.53       99.31     28.98 o
  -3  -6  14       80.13      114.15     10.00 o
  -2  -6  14       14.13       18.89      5.43 o
  -1  -6  14      181.72      152.99      7.43 o
   0  -6  14       98.57       94.54      6.53 o
   1  -6  14        4.20        3.18      2.31 o
   2  -6  14       20.13       15.71      4.95 o
   4  -6  14      824.87      795.15     60.48 o
   5  -6  14      358.45      366.64     15.47 o
   6  -6  14       40.23       36.49      6.44 o
   7  -6  14       26.74       22.92      6.00 o
  -6  -5  14       30.90       38.89      7.00 o
  -5  -5  14        2.02       -2.12      4.00 o
  -4  -5  14       24.71       16.96      5.00 o
  -3  -5  14        0.01       -2.63      3.53 o
  -2  -5  14        0.01        2.83      3.39 o
  -1  -5  14        1.37       -0.71      3.53 o
   0  -5  14        1.24       -1.82      3.39 o
   1  -5  14        0.61        2.36      2.45 o
   2  -5  14        1.50        0.47      2.45 o
   3  -5  14       63.62       61.84      6.44 o
   4  -5  14      312.69      316.34     10.86 o
   5  -5  14       20.65       23.87      5.43 o
   6  -5  14       23.90       23.87      5.43 o
   7  -5  14       14.54        7.77      5.00 o
  -7  -4  14       46.50       52.80      6.22 o
  -6  -4  14        1.90        1.55      2.91 o
  -5  -4  14      288.91      340.68     21.20 o
  -4  -4  14        3.23       -1.41      3.00 o
  -3  -4  14      908.76      970.82     27.99 o
  -2  -4  14      401.50      387.71     20.50 o
  -1  -4  14      419.76      455.42     13.38 o
   0  -4  14      303.94      301.53     12.10 o
   1  -4  14        0.57        3.21      2.65 o
   2  -4  14        2.08        2.83      2.65 o
   3  -4  14      573.36      540.74     31.10 o
   4  -4  14       47.71       43.41      6.00 o
   5  -4  14        7.06        8.48      4.00 o
   6  -4  14      526.76      482.55     19.47 o
   7  -4  14      399.52      387.02     17.47 o
  -7  -3  14        0.37       -1.88      3.26 o
  -6  -3  14       78.00       85.69      7.04 o
  -5  -3  14        1.19        0.39      2.65 o
  -4  -3  14        0.00       -1.52      2.17 o
  -3  -3  14        6.78        5.65      4.00 o
  -2  -3  14        3.88        6.36      2.91 o
  -1  -3  14        4.28        6.79      3.27 o
   0  -3  14        1.11        2.57      2.65 o
   1  -3  14       66.47       77.61      5.71 o
   2  -3  14       33.33       34.42      4.08 o
   3  -3  14       30.47       31.39      4.31 o
   4  -3  14       58.60       61.95      7.45 o
   5  -3  14       16.40       11.62      4.42 o
   6  -3  14       89.21       81.90      8.83 o
   7  -3  14      129.36      152.70     12.99 o
  -7  -2  14       10.64       13.64      5.45 o
  -6  -2  14      147.59      161.94     12.72 o
  -5  -2  14      694.18      720.13     18.18 o
  -4  -2  14      240.05      198.53      8.32 o
  -3  -2  14     2069.81     1981.86     37.98 o
  -2  -2  14      848.80      828.22     16.94 o
  -1  -2  14       18.27       11.73      2.91 o
   0  -2  14        6.67        5.27      3.42 o
   1  -2  14      415.20      433.25     12.24 o
   2  -2  14      292.97      315.25     10.32 o
   3  -2  14       60.90       61.95     10.60 o
   4  -2  14      133.41      149.63     10.46 o
   5  -2  14      255.05      259.42     12.99 o
   6  -2  14      122.31      150.91     12.02 o
  -7  -1  14       22.71       21.59      5.43 o
  -6  -1  14       33.37       32.44      7.65 o
  -5  -1  14        7.67       10.37      3.26 o
  -4  -1  14       56.48       55.78      4.97 o
  -3  -1  14        3.96        1.20      2.17 o
  -2  -1  14        1.95        0.60      1.72 o
  -1  -1  14       15.35       18.47      2.59 o
   0  -1  14       17.46       16.08      3.26 o
   1  -1  14       19.49       19.24      3.48 o
   2  -1  14        1.17        3.77      2.45 o
   3  -1  14       21.85       20.95      4.42 o
   4  -1  14       56.14       55.17      7.00 o
   5  -1  14        0.67        7.07      4.00 o
   6  -1  14       66.30       60.10      9.19 o
  -8   0  14        2.67       -2.86      4.34 o
  -7   0  14       74.97       60.63      7.45 o
  -6   0  14      486.92      482.89     14.40 o
  -5   0  14      781.01      734.69     18.45 o
  -4   0  14      665.31      634.72     16.28 o
  -3   0  14      138.54      133.84      7.56 o
  -2   0  14     1030.55      963.60     17.82 o
  -1   0  14        3.57        5.52      5.27 o
   0   0  14     1865.71     1741.89     28.56 o
   1   0  14      471.88      469.99     10.73 o
   2   0  14      129.42      119.45      9.00 o
   3   0  14      710.52      711.22     39.58 o
   4   0  14      166.65      143.16     10.46 o
   5   0  14       50.72       59.25      8.45 o
   6   0  14      234.30      235.51     19.08 o
  -8   1  14        6.13        5.18      4.08 o
  -7   1  14       41.77       45.68      5.95 o
  -6   1  14        0.57       -2.36      2.45 o
  -5   1  14        1.16        1.93      2.65 o
  -4   1  14       91.35       89.56      8.78 o
  -3   1  14       13.15        6.13      2.45 o
  -2   1  14      198.86      219.39      6.82 o
  -1   1  14      977.34      941.56     17.49 o
   0   1  14      464.42      448.49     10.57 o
   1   1  14       13.85       13.79      2.48 o
   2   1  14       52.84       61.61      6.44 o
   3   1  14       67.20       51.67      4.76 o
   4   1  14       23.19       16.96      4.42 o
   5   1  14       25.64       37.58      6.44 o
  -8   2  14      261.35      298.34     12.24 o
  -7   2  14       12.71        5.45      3.48 o
  -6   2  14       25.61       35.18      6.70 o
  -5   2  14      135.99      153.32      7.79 o
  -4   2  14       56.50       54.74      6.24 o
  -3   2  14      683.68      712.53     16.82 o
  -2   2  14     5629.94     5547.74     82.14 o
  -1   2  14     2448.24     2496.62     39.73 o
   0   2  14       96.90       91.75      5.10 o
   1   2  14       24.70       25.37      3.74 o
   2   2  14        2.01        4.24      2.45 o
   3   2  14        0.53        2.06      3.18 o
   4   2  14       49.04       54.40      5.95 o
   5   2  14       91.79       88.28      9.46 o
  -8   3  14       24.95       29.90      5.13 o
  -7   3  14       27.05       22.18      7.23 o
  -6   3  14       63.26       66.73      5.95 o
  -5   3  14        0.00       -1.88      2.45 o
  -4   3  14      124.02      135.18      7.25 o
  -3   3  14      247.85      245.38      7.40 o
  -2   3  14      774.03      723.94     14.79 o
  -1   3  14      264.68      261.82      7.93 o
   0   3  14        6.11        6.41      2.25 o
   1   3  14      127.91      135.15      6.96 o
   2   3  14       41.04       48.09      5.13 o
   3   3  14        4.47        3.68      3.20 o
   4   3  14      414.92      427.39     14.04 o
   5   3  14        0.17       -0.20      3.48 o
  -8   4  14       24.75       21.36      6.00 o
  -7   4  14       95.86      102.52      9.85 o
  -6   4  14       44.70       40.23      6.44 o
  -5   4  14      651.05      623.98     16.79 o
  -4   4  14      219.47      228.95      8.90 o
  -3   4  14      410.54      387.45      9.86 o
  -2   4  14      806.98      752.71     15.53 o
  -1   4  14        0.01       -0.35      2.12 o
   0   4  14      362.34      346.74     11.08 o
   1   4  14      111.30      100.38      8.00 o
   2   4  14       19.95       20.00      4.28 o
   3   4  14      387.86      383.08     16.66 o
   4   4  14        2.05        7.29      3.74 o
  -8   5  14       33.40       29.53      7.00 o
  -7   5  14        0.25        6.13      4.42 o
  -6   5  14       51.10       51.24      7.00 o
  -5   5  14        0.49        0.00      3.39 o
  -4   5  14      124.29      134.43     10.00 o
  -3   5  14      116.78      106.74      6.77 o
  -2   5  14        0.14        0.47      2.45 o
  -1   5  14      104.41      102.05      9.27 o
   0   5  14      135.51      124.25      7.59 o
   1   5  14      247.26      234.45      9.73 o
   2   5  14      670.70      633.50     18.94 o
   3   5  14       17.32        8.28      3.48 o
  -7   6  14      311.77      305.34     15.47 o
  -6   6  14        7.70        8.32      4.42 o
  -5   6  14      127.95      117.59     10.60 o
  -4   6  14      112.05      116.36      9.46 o
  -3   6  14        1.14       -1.41      2.45 o
  -2   6  14       28.59       30.27      4.08 o
  -1   6  14       20.62       20.57      5.00 o
   0   6  14      261.27      252.79     12.88 o
   1   6  14      179.36      158.33     15.55 o
   2   6  14       65.41       64.25      9.19 o
   3   6  14        2.46       -4.95      4.00 o
  -7   7  14        2.95       13.01      4.70 o
  -6   7  14       99.80       71.41     17.67 o
  -5   7  14        5.14        1.41      5.65 o
  -4   7  14       54.22       52.63     13.43 o
  -3   7  14        0.01       -1.80      2.76 o
  -2   7  14       31.94       35.90      8.48 o
  -1   7  14      182.73      178.68     11.46 o
   0   7  14      145.51      122.01     10.46 o
   1   7  14      127.89      113.76     15.55 o
   2   7  14       55.72       52.94      8.48 o
  -6   8  14       73.12       70.32      8.00 o
  -5   8  14       99.50      100.37     14.14 o
  -4   8  14       33.27       41.53      6.44 o
  -3   8  14       35.14       37.28      5.46 o
  -2   8  14       72.54       69.03      8.45 o
  -1   8  14       48.37       48.75      7.45 o
   0   8  14       81.34       89.81     10.00 o
   1   8  14       16.81       20.50      6.00 o
  -5   9  14        2.82        9.19      5.00 o
  -4   9  14      178.91      171.83     11.99 o
  -3   9  14        2.94        0.00      2.53 o
  -2   9  14      124.53      141.13     11.46 o
  -1   9  14      222.53      268.83     14.47 o
   0 -12  15       20.25       20.69      4.57 o
   1 -12  15       16.69        9.56      4.31 o
   2 -12  15        6.16        4.13      3.74 o
   3 -12  15        0.06       -2.02      3.48 o
  -1 -11  15      153.06      160.29     12.88 o
   0 -11  15        4.71        0.61      4.14 o
   1 -11  15        7.82       11.96      3.74 o
   2 -11  15       68.29       75.79      6.87 o
   3 -11  15       18.38       10.55      3.74 o
   4 -11  15     1126.10     1112.55     26.33 o
   5 -11  15        2.24       -1.82      3.48 o
  -3 -10  15       65.12       75.60      9.46 o
  -2 -10  15        9.77        7.77      5.00 o
  -1 -10  15        0.07       -2.22      3.39 o
   0 -10  15       18.81       15.97      4.57 o
   1 -10  15        0.20       -2.40      2.91 o
   2 -10  15        7.57        5.55      3.48 o
   3 -10  15       93.61       84.15      6.77 o
   4 -10  15       92.08       83.07      7.04 o
   5 -10  15       11.73        8.90      3.92 o
  -3  -9  15       95.18      109.60     15.55 o
  -2  -9  15       64.92       82.80     16.96 o
  -1  -9  15      107.59       98.70     13.43 o
   0  -9  15       11.67       13.91      3.92 o
   1  -9  15        0.14        0.14      3.70 o
   2  -9  15       24.01       20.80      4.08 o
   3  -9  15      134.80      156.34     12.46 o
   4  -9  15      389.63      380.97     13.31 o
   5  -9  15       30.94       38.89      6.00 o
   6  -9  15      199.88      214.56     12.88 o
  -4  -8  15        0.37        3.89      3.64 o
  -3  -8  15       32.96       33.68      6.36 o
  -2  -8  15        2.73        3.53      4.00 o
  -1  -8  15        3.75       -1.01      3.39 o
   0  -8  15       17.39       19.00      4.31 o
   1  -8  15       73.52       77.86      8.64 o
   2  -8  15       35.30       39.01      8.20 o
   3  -8  15        7.27        6.74      3.74 o
   4  -8  15        6.26        5.65      5.65 o
   5  -8  15        0.98       -0.57      2.91 o
   6  -8  15      140.43      157.23     14.14 o
  -5  -7  15       40.58       57.26      8.00 o
  -4  -7  15      121.95      114.55     11.31 o
  -3  -7  15       29.63       49.37      7.45 o
  -2  -7  15        0.82        3.30      4.42 o
  -1  -7  15      248.61      247.68     11.87 o
   0  -7  15      260.82      259.01     12.46 o
   1  -7  15     2636.39     2666.26     50.86 o
   2  -7  15      526.60      543.37     15.53 o
   3  -7  15       40.12       37.47      6.00 o
   4  -7  15       65.57       62.93      5.95 o
   5  -7  15       53.76       49.24      9.19 o
   6  -7  15        4.10        4.87      4.42 o
  -5  -6  15       56.52       52.93      7.45 o
  -4  -6  15       39.42       47.08      6.44 o
  -3  -6  15        1.86        0.00      4.00 o
  -2  -6  15        8.22        4.40     11.31 o
  -1  -6  15       19.81       19.41      3.92 o
   0  -6  15       70.86       72.64      5.95 o
   1  -6  15        3.65        2.63      3.39 o
   2  -6  15       44.70       52.15      5.13 o
   3  -6  15       74.98       76.14     12.71 o
   4  -6  15       40.26       45.06      6.44 o
   5  -6  15        6.71       18.38      7.07 o
   6  -6  15       26.32       28.27      9.90 o
  -6  -5  15      471.56      516.12     20.47 o
  -5  -5  15       27.03       27.28      6.00 o
  -4  -5  15       38.34       38.78      6.44 o
  -3  -5  15      146.04      131.41     10.00 o
  -2  -5  15      816.88      739.85     23.47 o
  -1  -5  15     4520.03     4486.15     79.42 o
   0  -5  15      991.72      992.97     37.13 o
   1  -5  15      122.00      129.25     11.81 o
   2  -5  15      243.36      238.76      9.23 o
   3  -5  15      222.87      208.40     25.52 o
   4  -5  15       87.06       89.47     21.20 o
   5  -5  15      180.40      179.29     11.99 o
   6  -5  15      244.94      258.70     13.99 o
  -6  -4  15       14.49       16.26      6.00 o
  -5  -4  15       43.19       52.34      7.00 o
  -4  -4  15        0.84       -2.83      3.00 o
  -3  -4  15       40.61       48.04     16.96 o
  -2  -4  15       24.10       25.37      7.07 o
  -1  -4  15       47.99       40.77      4.57 o
   0  -4  15        0.31       -2.83      2.17 o
   1  -4  15        5.75        2.70      2.97 o
   2  -4  15        0.81       -0.13      2.65 o
   3  -4  15       60.15       67.97      7.00 o
   4  -4  15        3.57        2.22      4.24 o
   5  -4  15       84.36       90.04      9.00 o
   6  -4  15       14.10       18.49      5.75 o
  -7  -3  15      893.93      998.72     30.99 o
  -6  -3  15      200.48      210.63     18.38 o
  -5  -3  15        6.86        7.23      4.95 o
  -4  -3  15      931.95      890.78     36.75 o
  -3  -3  15      733.51      670.87     21.47 o
  -2  -3  15     1755.96     1686.99     41.95 o
  -1  -3  15     1375.98     1385.70     28.54 o
   0  -3  15      208.21      198.64      7.86 o
   1  -3  15        0.10       -0.94      2.45 o
   2  -3  15     1669.83     1567.23     32.10 o
   4  -3  15      474.98      453.00     17.47 o
   5  -3  15       48.22       62.91      8.00 o
   6  -3  15      816.37      799.72     27.57 o
  -7  -2  15       18.33       13.49      5.43 o
  -6  -2  15       13.58        8.37      3.74 o
  -5  -2  15        0.70        2.31      2.65 o
  -4  -2  15       16.27       13.43      3.48 o
  -3  -2  15        0.14        0.61      4.24 o
  -2  -2  15       63.48       60.92      7.00 o
  -1  -2  15        4.46        4.71      2.45 o
   0  -2  15      130.07      141.03      7.07 o
   1  -2  15      770.62      749.88     19.48 o
   2  -2  15      580.32      599.63     15.46 o
   3  -2  15      103.16      101.12      9.00 o
   4  -2  15        8.65        4.87      7.07 o
   5  -2  15      290.80      264.54     13.99 o
   6  -2  15       41.90       33.24      7.00 o
  -7  -1  15      125.69      123.09     12.72 o
  -6  -1  15      130.38      146.73      9.23 o
  -5  -1  15        8.14        0.99      2.91 o
  -4  -1  15      505.58      593.73     15.68 o
  -3  -1  15      952.47      967.03     26.96 o
  -2  -1  15      187.55      192.94      7.86 o
  -1  -1  15      239.91      242.35      8.98 o
   0  -1  15     3858.38     3733.52     66.38 o
   1  -1  15     3047.26     3086.96     56.28 o
   2  -1  15      632.91      619.56     20.47 o
   3  -1  15      174.35      153.21     10.46 o
   4  -1  15      134.85      120.17     10.00 o
   5  -1  15       20.51       19.88      5.00 o
   6  -1  15        7.30        5.34      4.42 o
  -7   0  15        0.54       -4.90      3.82 o
  -6   0  15        1.85        1.84      3.77 o
  -5   0  15        4.65       -2.12      3.50 o
  -4   0  15       91.07      101.52      6.77 o
  -3   0  15       11.46       12.25      3.26 o
  -2   0  15       34.67       37.27      3.53 o
  -1   0  15      109.31      113.90      5.17 o
   0   0  15      853.58      835.55     19.30 o
   1   0  15      474.69      457.96     13.01 o
   2   0  15      137.24      133.89     10.00 o
   3   0  15        0.21       -1.41      3.00 o
   4   0  15        2.93        4.24      4.00 o
   5   0  15        3.10        2.36      4.42 o
  -7   1  15       32.84       37.21      5.71 o
  -6   1  15      332.73      366.89     13.84 o
  -5   1  15      536.66      613.37     21.02 o
  -4   1  15      255.63      260.54      9.50 o
  -3   1  15      254.27      224.96      8.68 o
  -2   1  15       54.01       82.22      4.96 o
  -1   1  15      984.47      875.08     16.94 o
   0   1  15      938.84      882.24     17.11 o
   1   1  15      205.56      197.58      7.86 o
   2   1  15       25.05       22.62      5.00 o
   3   1  15       12.61       12.57      4.42 o
   4   1  15        4.43        4.24      4.24 o
   5   1  15      451.72      456.04     19.47 o
  -7   2  15        0.50        0.94      3.26 o
  -6   2  15       89.28       90.22      7.04 o
  -5   2  15        0.84        0.00      2.65 o
  -4   2  15        9.64        8.95      3.26 o
  -3   2  15       11.83       10.02      2.65 o
  -2   2  15      115.97      112.92      5.92 o
  -1   2  15       85.53       81.84      4.74 o
   0   2  15       57.59       57.77      4.24 o
   1   2  15        3.77        6.64      2.91 o
   2   2  15        0.04       -1.21      2.06 o
   3   2  15       37.04       24.10      7.07 o
   4   2  15      854.07      824.65     26.93 o
   5   2  15      174.52      148.91     11.87 o
  -7   3  15     1144.96     1178.86     27.45 o
  -6   3  15      146.45      145.84     10.94 o
  -5   3  15       67.16       73.75      5.95 o
  -4   3  15       24.51       33.31      4.31 o
  -3   3  15      182.26      152.96      7.59 o
  -2   3  15       85.06       81.35      5.10 o
  -1   3  15       67.03       77.77      4.87 o
   0   3  15       43.72       44.01      4.76 o
   1   3  15       95.15       93.88      7.19 o
   2   3  15       25.99       19.62      3.74 o
   3   3  15      392.37      354.68     12.40 o
   4   3  15      210.55      209.61     12.88 o
  -7   4  15        0.01       -3.53      4.00 o
  -6   4  15       38.50       36.59      6.44 o
  -5   4  15       20.25       12.09      5.65 o
  -4   4  15      128.61      119.34      9.46 o
  -3   4  15        0.19        0.39      2.65 o
  -2   4  15      132.44      147.25      6.11 o
  -1   4  15       93.99       96.02      7.31 o
   0   4  15      112.27      111.64      7.04 o
   1   4  15       16.14       13.13      3.48 o
   2   4  15      320.31      295.32     11.08 o
   3   4  15      169.40      146.30      9.23 o
  -7   5  15       84.80       98.71     12.02 o
  -6   5  15        4.42        2.83      4.00 o
  -5   5  15      179.90      194.76     11.87 o
  -4   5  15      208.89      185.84     10.86 o
  -3   5  15      417.83      430.30     15.99 o
  -2   5  15      105.80      107.91      7.35 o
  -1   5  15       97.05       93.80      8.45 o
   0   5  15        0.41       -1.41      3.00 o
   1   5  15       92.76       87.24      8.45 o
   2   5  15      104.14      108.55      9.85 o
   3   5  15        0.35        1.73      4.42 o
  -7   6  15       48.76       38.79     10.60 o
  -6   6  15       11.04        9.90      6.36 o
  -5   6  15       71.85       62.49      8.00 o
  -4   6  15      437.58      424.63     16.47 o
  -3   6  15        5.52        8.01      3.26 o
  -2   6  15        0.03        0.00      2.91 o
  -1   6  15       55.12       59.22      7.45 o
   0   6  15       43.62       49.10      7.07 o
   1   6  15      129.00      159.78     11.87 o
   2   6  15      234.95      234.56     13.47 o
  -6   7  15      187.65      195.52     13.47 o
  -5   7  15      303.07      271.54     14.14 o
  -4   7  15       41.22       34.65      6.00 o
  -3   7  15       12.45        9.68      3.74 o
  -2   7  15        0.08       -4.85      3.39 o
  -1   7  15        0.12        1.41      4.00 o
   0   7  15       35.30       43.41      7.00 o
  -5   8  15        6.22        7.70      4.42 o
  -4   8  15        3.45        4.24      4.00 o
  -3   8  15       10.15        9.19      5.00 o
  -2   8  15       12.44       14.78      5.43 o
  -1   8  15       27.59       32.32      7.77 o
  -1 -11  16       28.19       18.98      6.79 o
   0 -11  16       11.20        9.90      4.66 o
   1 -11  16        0.46       -5.20      3.47 o
   2 -11  16        0.01        5.45      4.71 o
   3 -11  16       84.82       75.91      7.04 o
   4 -11  16      158.85      151.28     18.66 o
  -2 -10  16       97.23      101.59     13.43 o
  -1 -10  16       16.95        6.13      4.42 o
   0 -10  16      127.18      132.44      8.61 o
   1 -10  16        2.54        4.34      3.48 o
   2 -10  16      165.93      170.84      9.09 o
   3 -10  16     2086.53     2092.37     42.69 o
   4 -10  16      134.17      146.60      9.50 o
   5 -10  16       85.55       91.27      9.00 o
  -3  -9  16       61.10       65.27      8.45 o
  -2  -9  16        2.00       -2.20      4.42 o
  -1  -9  16       43.47       40.99      7.00 o
   0  -9  16       22.35       19.70      4.64 o
   1  -9  16       20.05       22.86      4.46 o
   2  -9  16      160.08      165.23      9.15 o
   3  -9  16       25.76       16.05      4.31 o
   4  -9  16       16.63       11.81      4.21 o
   5  -9  16       55.89       59.30      6.13 o
  -4  -8  16      399.35      443.62     19.47 o
  -3  -8  16      213.41      197.91     19.79 o
  -2  -8  16      473.39      282.72     19.79 o
  -1  -8  16        2.74        2.83     11.31 o
   0  -8  16      456.24      414.98     13.54 o
   1  -8  16     2732.21     2697.37     51.67 o
   2  -8  16      443.94      441.42     14.13 o
   3  -8  16      394.62      411.70     16.47 o
   4  -8  16      526.56      531.25     19.60 o
   5  -8  16      222.16      241.08     13.47 o
  -4  -7  16       50.15       68.14      9.90 o
  -3  -7  16       66.88       56.60     14.14 o
  -2  -7  16        6.75        4.95      4.95 o
  -1  -7  16       56.01       61.41      7.45 o
   0  -7  16       22.57       18.51      6.97 o
   1  -7  16       25.10       29.75      5.65 o
   2  -7  16        0.41        4.04      3.39 o
   3  -7  16        0.11       -2.96      2.97 o
   4  -7  16        0.02       -0.47      3.26 o
   5  -7  16      114.96      107.13     13.43 o
   6  -7  16        3.51        3.53      5.00 o
  -5  -6  16     1486.29     1619.94     46.65 o
  -4  -6  16      487.56      521.90     47.36 o
  -3  -6  16      116.97      131.41     11.00 o
  -2  -6  16      283.42      277.95     13.47 o
  -1  -6  16       87.78       89.23     10.04 o
   0  -6  16     1749.50     1773.96     36.43 o
   1  -6  16     1658.15     1675.88     37.14 o
   2  -6  16        0.67       -1.41      2.91 o
   3  -6  16        6.75        8.48      3.48 o
   4  -6  16      411.56      423.47     17.47 o
   5  -6  16       37.98       55.94      7.45 o
   6  -6  16      453.23      437.48     18.47 o
  -5  -5  16       29.56       21.91      6.00 o
  -4  -5  16        3.68        2.83      4.42 o
  -3  -5  16        7.77       20.30      5.65 o
  -2  -5  16       30.42       19.46      8.48 o
  -1  -5  16        6.31        4.71      3.26 o
   0  -5  16       20.56       18.76      3.92 o
   1  -5  16       21.47       25.61      4.29 o
   2  -5  16       41.65       46.42      5.13 o
   3  -5  16      260.72      253.90     10.53 o
   4  -5  16      397.70      433.02     19.08 o
   5  -5  16       72.03       80.58      9.46 o
   6  -5  16        7.98        4.95      5.00 o
  -6  -4  16        0.81        2.98      4.42 o
  -5  -4  16       14.66        9.90      5.00 o
  -4  -4  16       12.98        9.58      4.42 o
  -3  -4  16      118.47       90.90      8.45 o
  -2  -4  16      619.88      689.51     22.47 o
  -1  -4  16      980.07     1020.13     23.39 o
   0  -4  16       82.08       93.64      6.53 o
   1  -4  16       12.42       16.53      3.74 o
   2  -4  16      813.27      835.69     20.37 o
   3  -4  16     1640.73     1607.28     41.95 o
   4  -4  16      706.86      733.36     24.47 o
   5  -4  16      178.41      178.50     12.88 o
   6  -4  16      152.65      153.91     12.46 o
  -6  -3  16       18.32       17.08      9.19 o
  -5  -3  16        1.03       -4.95      4.00 o
  -4  -3  16        4.30        2.12      4.00 o
  -3  -3  16       11.21        2.83      4.00 o
  -2  -3  16       22.41       23.52      5.00 o
  -1  -3  16       22.34       27.01      4.08 o
   0  -3  16       16.76       13.63      3.48 o
   1  -3  16       11.19        5.09      5.13 o
   2  -3  16      405.95      415.08     13.01 o
   4  -3  16      181.75      177.78     12.88 o
   5  -3  16       72.58       63.34      9.19 o
   6  -3  16        1.90        2.12      5.00 o
  -6  -2  16       41.26       48.06      8.00 o
  -5  -2  16        4.40        3.53      4.00 o
  -4  -2  16      322.02      339.80     20.50 o
  -3  -2  16      521.14      597.45     20.47 o
  -2  -2  16      336.18      334.33     13.99 o
  -1  -2  16       24.09       33.89      4.31 o
   0  -2  16       96.73       87.58      6.53 o
   1  -2  16      837.92      740.85     18.22 o
   2  -2  16       98.40      113.10      7.25 o
   4  -2  16       53.36       41.57      7.07 o
   5  -2  16      305.97      291.27     14.99 o
  -7  -1  16       12.34       18.97      7.14 o
  -6  -1  16        8.63        8.37      3.74 o
  -5  -1  16        0.80        0.71      2.91 o
  -4  -1  16       83.88       99.03      9.00 o
  -3  -1  16        0.11        0.00      3.00 o
  -2  -1  16        0.05       -5.30      3.53 o
  -1  -1  16       49.81       49.60      5.13 o
   0  -1  16        5.43        9.33      2.91 o
   1  -1  16        8.49       13.43      3.48 o
   2  -1  16      107.76      106.10      9.00 o
   3  -1  16       64.92       65.15      8.00 o
   4  -1  16       33.16       40.59     12.72 o
   5  -1  16        9.50       12.72      5.00 o
  -7   0  16      104.00      110.79      8.41 o
  -6   0  16       54.49       41.48      5.78 o
  -5   0  16     1321.42     1305.31     28.54 o
  -4   0  16      568.33      580.76     15.72 o
  -3   0  16       41.41       47.30      4.76 o
  -2   0  16       20.56       17.78      4.42 o
  -1   0  16        7.21       25.10      4.08 o
   0   0  16      130.55      134.80      7.59 o
   1   0  16      109.07      108.70     11.31 o
   2   0  16      221.09      232.53     12.72 o
   3   0  16      306.48      314.20     14.47 o
   4   0  16       31.51       45.44      7.00 o
   5   0  16      180.69      167.57     12.46 o
  -7   1  16        8.93       15.97      4.31 o
  -6   1  16       21.53       16.36      4.08 o
  -5   1  16        0.02       -2.44      2.65 o
  -4   1  16       73.36       81.27      6.22 o
  -3   1  16        2.22        0.47      3.11 o
  -2   1  16        8.55        7.47      2.40 o
  -1   1  16       15.48       18.60      2.81 o
   0   1  16       44.84       46.99      4.90 o
   1   1  16       79.60       91.45      8.00 o
   2   1  16      459.67      459.17     17.47 o
   3   1  16       92.11       79.85      9.19 o
   4   1  16      132.34      142.32     11.46 o
  -7   2  16       48.92       43.29      5.71 o
  -6   2  16      489.02      505.07     15.46 o
  -5   2  16      172.57      175.37     12.31 o
  -4   2  16        9.83       19.23      3.74 o
  -3   2  16       63.66       72.14      5.95 o
  -2   2  16      125.77      112.15      6.53 o
  -1   2  16      446.11      427.32     10.57 o
   0   2  16       23.54       28.76      4.08 o
   1   2  16      543.49      572.89     19.92 o
   2   2  16      179.52      192.96     11.00 o
   3   2  16        8.70       10.60      5.00 o
   4   2  16       27.83       25.99      6.44 o
  -7   3  16       63.82       72.36     13.43 o
  -6   3  16       19.52       19.21      4.31 o
  -5   3  16        4.92        4.71      3.26 o
  -4   3  16       65.06       62.43      5.95 o
  -3   3  16       35.48       28.41      4.31 o
  -2   3  16      266.94      265.86      9.18 o
  -1   3  16        9.28       13.84      2.96 o
   0   3  16      206.83      213.43     14.32 o
   1   3  16      177.60      188.86      8.41 o
   2   3  16       29.39       13.45      7.82 o
   3   3  16        0.40        1.62      3.53 o
  -7   4  16        0.18       -0.79      4.42 o
  -6   4  16       92.71       99.59      9.46 o
  -5   4  16      336.57      357.09     15.47 o
  -4   4  16      232.45      206.01     12.02 o
  -3   4  16      127.95      118.00     15.55 o
  -2   4  16       53.60       61.97      4.74 o
  -1   4  16      106.45      116.80      7.25 o
   0   4  16       36.02       40.08      4.76 o
   1   4  16      104.82      102.61      7.35 o
   2   4  16       12.62       12.51      3.74 o
   3   4  16      228.07      242.94     10.55 o
  -6   5  16       91.78       91.76      9.46 o
  -5   5  16      121.87      115.99     10.00 o
  -4   5  16       42.88       45.85      6.44 o
  -3   5  16        1.46        4.24      4.00 o
  -2   5  16        5.18        6.08      2.91 o
  -1   5  16        5.63        7.77      4.00 o
   0   5  16      312.40      309.70     15.55 o
   1   5  16        8.71        7.85      5.65 o
   2   5  16      594.92      656.03     23.35 o
  -6   6  16       79.22       78.51      9.00 o
  -5   6  16       56.79       60.17      8.45 o
  -4   6  16       83.06       79.26      8.00 o
  -3   6  16        1.11       -1.41      9.90 o
  -2   6  16        4.12       13.43      5.00 o
  -1   6  16      620.71      648.15     25.45 o
   0   6  16        1.98       -3.53      4.00 o
   1   6  16      113.92      132.18     11.87 o
  -5   7  16       19.42       24.03      6.00 o
  -4   7  16       58.95       73.70      8.45 o
  -3   7  16        2.45       -2.12      4.00 o
  -2   7  16      725.24      808.71     26.47 o
  -1   7  16        2.95        2.36      4.42 o
   0   7  16        6.79        7.77      5.00 o
   1 -11  17       25.44       20.03      4.57 o
   2 -11  17       26.75       15.18      7.58 o
  -1 -10  17       20.50       25.45      6.44 o
   0 -10  17        4.96        6.75      4.42 o
   1 -10  17        7.39        2.83      3.74 o
   2 -10  17       45.00       40.20      5.40 o
   3 -10  17        2.47        4.70      3.92 o
   4 -10  17        1.16       -1.41      3.74 o
  -2  -9  17      277.84      285.78     14.89 o
  -1  -9  17      430.82      453.14     18.91 o
   0  -9  17        0.96        0.94      3.78 o
   1  -9  17       19.06       19.69      4.57 o
   2  -9  17      722.26      749.02     33.61 o
   3  -9  17      364.38      390.07     13.87 o
   4  -9  17        0.56       -1.41      2.31 o
  -3  -8  17        1.26        6.36      5.00 o
  -2  -8  17       12.92        4.40      4.42 o
  -1  -8  17        4.15       -1.62      2.63 o
   0  -8  17        7.08        5.65      6.66 o
   1  -8  17       55.23       69.93      6.77 o
   2  -8  17       32.37       33.08      6.36 o
   3  -8  17       19.34       25.31      4.57 o
   4  -8  17       32.87       23.53      8.11 o
   5  -8  17       72.75       59.87      8.45 o
  -4  -7  17        5.39       21.42      6.44 o
  -3  -7  17      245.03      260.68     14.47 o
  -2  -7  17      113.26      134.91     11.46 o
  -1  -7  17      411.30      363.65     15.90 o
   0  -7  17       37.79       47.14      8.48 o
   1  -7  17       96.29      101.27      9.21 o
   2  -7  17        0.56       -3.18      2.31 o
   3  -7  17      105.60      122.84     10.46 o
   4  -7  17       66.01       71.85      8.45 o
   5  -7  17      492.68      226.18     18.38 o
  -4  -6  17        3.16       -5.65      4.00 o
  -3  -6  17        0.02       -1.59      9.19 o
  -2  -6  17        9.59       16.96      5.00 o
  -1  -6  17       12.60        7.38      4.42 o
   0  -6  17        0.41        3.04      2.76 o
   1  -6  17        1.03        4.71      3.26 o
   2  -6  17       57.36       55.99      5.71 o
   3  -6  17        3.12        2.63      3.48 o
   4  -6  17       71.85       71.85      8.45 o
   5  -6  17       72.81       86.06     15.55 o
  -5  -5  17        0.28       -2.04      4.42 o
  -4  -5  17        1.24       -2.51      4.42 o
  -3  -5  17      291.26      322.30     14.99 o
  -2  -5  17        4.79        6.28      4.42 o
  -1  -5  17       71.70       93.42     17.67 o
   0  -5  17       34.83       39.93      5.13 o
   1  -5  17      113.96      104.70      7.35 o
   2  -5  17      318.94      305.52     17.62 o
   3  -5  17      207.41      195.65      9.44 o
   4  -5  17      171.88      154.73     11.46 o
   5  -5  17       19.93       32.87     19.08 o
  -5  -4  17       13.36       17.22      5.43 o
  -4  -4  17        1.30        3.61      5.65 o
  -3  -4  17        3.22        5.03      5.65 o
  -2  -4  17       17.67       12.09      4.42 o
  -1  -4  17        0.13       -1.29      2.65 o
   0  -4  17        0.25        2.83      2.65 o
   1  -4  17       50.57       52.76      5.40 o
   2  -4  17      157.27      166.81      9.99 o
   3  -4  17      171.63      184.89     11.46 o
   4  -4  17       12.88       13.04      4.42 o
   5  -4  17       21.30       24.47      6.00 o
  -6  -3  17      105.08       95.92     10.46 o
  -5  -3  17      690.08      773.05     26.47 o
  -4  -3  17        3.39        9.90      4.42 o
  -3  -3  17      416.16      401.26     16.47 o
  -2  -3  17      386.82      364.36     15.47 o
  -1  -3  17       61.13       66.24      6.22 o
   0  -3  17       10.41        7.54      3.26 o
   1  -3  17      462.30      483.32     14.69 o
   2  -3  17      977.47      956.60     22.82 o
   3  -3  17        0.57        0.71      4.00 o
   4  -3  17       53.47       68.00      8.45 o
   5  -3  17      161.23      180.02     13.47 o
  -6  -2  17        3.57        1.26      4.42 o
  -5  -2  17        2.48       -0.31      4.42 o
  -4  -2  17        9.27        7.38      4.42 o
  -3  -2  17        1.34        2.12      4.00 o
  -2  -2  17       29.57       31.56      5.43 o
  -1  -2  17        4.05        4.11      2.97 o
   0  -2  17       22.31       20.73      3.74 o
   1  -2  17       75.60       78.90      6.53 o
   2  -2  17       15.31       12.72      4.24 o
   3  -2  17        0.03        1.01      3.39 o
   4  -2  17      306.16      313.61     15.47 o
   5  -2  17      178.70      210.65     14.84 o
  -6  -1  17       81.89       77.98      9.00 o
  -5  -1  17        9.55       14.14      5.00 o
  -4  -1  17      349.76      324.31     25.45 o
  -3  -1  17       17.32        8.95      4.42 o
  -2  -1  17       32.81       62.33      7.00 o
  -1  -1  17     1039.20      998.56     22.85 o
   0  -1  17        1.36        1.54      2.65 o
   1  -1  17       24.04       22.39      4.39 o
   2  -1  17       84.34       81.66     12.02 o
   4  -1  17      328.45      356.90     16.47 o
  -6   0  17       17.73       17.94      4.57 o
  -5   0  17        3.52        1.41      5.65 o
  -4   0  17       12.01       12.72      5.00 o
  -3   0  17        8.94       16.79      8.48 o
  -2   0  17      101.44      117.48      9.00 o
  -1   0  17        0.01        2.83      2.45 o
   0   0  17       13.11        8.21      5.06 o
   1   0  17        6.02        2.83      3.39 o
   2   0  17      247.56      243.72     17.67 o
   3   0  17      158.76      147.92     14.84 o
   4   0  17      133.45      131.37     11.46 o
  -6   1  17      165.23      208.48     10.49 o
  -5   1  17      145.35      148.91      9.15 o
  -4   1  17      366.02      363.06     11.90 o
  -3   1  17      889.30      859.00     31.10 o
  -2   1  17       56.96       36.81      6.00 o
  -1   1  17       77.67       74.81      5.95 o
   0   1  17        7.83        8.48      3.26 o
   1   1  17      197.42      195.85     11.00 o
   2   1  17       52.95       57.88      7.45 o
   3   1  17      255.92      252.80     25.45 o
   4   1  17       82.65       91.69      9.85 o
  -6   2  17        0.00        0.94      3.26 o
  -5   2  17        0.42        1.30      4.31 o
  -4   2  17       88.57       97.68      6.77 o
  -3   2  17        0.28        1.13      2.91 o
  -2   2  17       17.03       13.83      3.48 o
  -1   2  17        1.49        4.10      2.91 o
   0   2  17        0.46        1.01      3.39 o
   1   2  17        2.16        3.53      4.00 o
   2   2  17      498.27      480.23     18.91 o
   3   2  17      131.65      109.45     10.46 o
  -6   3  17       77.41       78.16      9.00 o
  -5   3  17       30.95       34.49      4.90 o
  -4   3  17        0.13       -1.03      2.65 o
  -3   3  17      100.11       95.95      7.04 o
  -2   3  17       22.98       31.08      3.84 o
  -1   3  17       48.92       48.96      4.39 o
   0   3  17        0.26       -0.51      4.88 o
   1   3  17     1123.24     1176.37     33.39 o
   2   3  17       15.66       12.72      5.00 o
   3   3  17        5.93        1.41      4.24 o
  -6   4  17       23.80       34.33      7.07 o
  -5   4  17        0.01       -2.83      4.95 o
  -4   4  17        8.92        6.28      7.07 o
  -3   4  17        6.35        4.24      4.24 o
  -2   4  17        1.13        4.24      3.26 o
  -1   4  17       66.85       57.85     10.60 o
   0   4  17      979.16     1027.12     23.88 o
   1   4  17        7.17        1.41      3.26 o
   2   4  17       74.74       90.47     12.72 o
  -5   5  17       64.07       56.86      8.00 o
  -4   5  17        0.90        3.53      4.00 o
  -3   5  17        7.00        0.71      3.64 o
  -2   5  17      446.59      477.11     20.50 o
  -1   5  17      972.02     1011.77     40.29 o
   0   5  17        0.16        4.87      4.42 o
   1   5  17       76.89       80.15     15.55 o
  -5   6  17       10.10        9.58      4.42 o
  -4   6  17        6.05        7.07      5.00 o
  -3   6  17      465.69      503.39     18.99 o
  -2   6  17      596.81      614.17     27.57 o
  -1   6  17      139.90      137.53     16.96 o
   0   6  17       53.64       50.18     12.02 o
  -3   7  17      119.70      107.43     14.14 o
   0 -10  18       17.45       23.71      6.44 o
   1 -10  18      462.47      448.20     15.46 o
   2 -10  18      115.15      102.55      8.84 o
  -1  -9  18       10.22        4.95      5.00 o
   0  -9  18       13.08        9.19      5.00 o
   1  -9  18        0.00       -2.73      3.48 o
   2  -9  18       13.45       11.59      5.65 o
   3  -9  18        6.06        5.65      4.08 o
  -2  -8  18        0.35       -2.83      4.00 o
  -1  -8  18      530.00      529.56     48.77 o
   0  -8  18       98.14      121.57     15.55 o
   1  -8  18       26.17       21.46      4.27 o
   2  -8  18      144.95      161.21      9.79 o
   3  -8  18        0.15       -4.24      3.26 o
   4  -8  18      135.13      131.53     11.00 o
  -3  -7  18       11.12        5.65      7.07 o
  -2  -7  18       43.88       42.41      7.45 o
  -1  -7  18        0.88        0.00      4.00 o
   0  -7  18        0.58        1.41      3.26 o
   1  -7  18        0.18       -0.75      3.51 o
   2  -7  18        0.58       -0.20      3.48 o
   3  -7  18       17.63       15.88      4.31 o
   4  -7  18      155.73      137.12     15.55 o
  -4  -6  18      235.54      239.78     13.99 o
  -3  -6  18      791.50      885.56     29.47 o
  -2  -6  18       58.58       78.90      8.83 o
  -1  -6  18        0.16       -2.83      4.95 o
   0  -6  18        1.08       -0.57      2.91 o
   1  -6  18       25.39       26.37      4.57 o
   2  -6  18        9.66        4.81      3.86 o
   3  -6  18      534.67      569.49     17.10 o
   4  -6  18     1044.99      452.36     26.86 o
  -4  -5  18        0.06       -4.95      4.95 o
  -3  -5  18        0.96       -3.53      4.00 o
  -2  -5  18        2.04       -4.85      4.24 o
  -1  -5  18        0.15        0.18      3.64 o
   0  -5  18        4.51       -0.99      2.91 o
   1  -5  18        0.75        1.56      4.30 o
   2  -5  18       10.07        3.76      4.11 o
   3  -5  18      127.20      115.94     10.00 o
   4  -5  18       89.90       79.65     11.31 o
  -5  -4  18       69.78       67.62      8.45 o
  -4  -4  18      461.39      465.55     19.47 o
  -3  -4  18      253.88      280.98     14.47 o
  -2  -4  18        7.22        5.81      4.95 o
  -1  -4  18      174.32      205.89     11.46 o
   0  -4  18        1.30        1.70      2.91 o
   1  -4  18     1114.77     1157.68     26.38 o
   2  -4  18       22.12       34.08      4.90 o
   3  -4  18      215.11      210.38     12.46 o
   4  -4  18      287.53      259.63     13.99 o
  -5  -3  18        7.78        8.48      5.00 o
  -4  -3  18        2.30        7.77      5.00 o
  -3  -3  18       25.52       28.79      7.07 o
  -2  -3  18        0.07       -3.03      3.53 o
  -1  -3  18        9.22       10.68      4.42 o
   0  -3  18       65.45       71.91      6.22 o
   1  -3  18        9.04       10.11      3.74 o
   2  -3  18        3.28        0.00      4.95 o
   3  -3  18       59.84       61.08      8.00 o
   4  -3  18       29.07       31.44      7.07 o
  -5  -2  18      117.87      120.66     12.02 o
  -4  -2  18        3.48        0.71      4.00 o
  -3  -2  18      995.13     1045.86     30.47 o
  -2  -2  18      154.33      181.72     11.99 o
  -1  -2  18      647.88      652.98     38.01 o
   0  -2  18        8.51       10.00      3.48 o
   1  -2  18      501.04      471.93     14.40 o
   2  -2  18      158.14      146.82     11.46 o
   3  -2  18        7.62        4.40      4.95 o
   4  -2  18        0.24       -3.53      4.00 o
  -6  -1  18       33.36       34.99      7.00 o
  -5  -1  18        0.60       -0.71      4.00 o
  -4  -1  18        0.69        0.94      4.42 o
  -3  -1  18       14.03       14.14      7.07 o
  -2  -1  18       20.46       15.55      5.00 o
  -1  -1  18       55.34       64.77      5.95 o
   0  -1  18      121.61      133.99      8.16 o
   1  -1  18       62.91       61.65      9.19 o
   2  -1  18       34.33       30.54      6.00 o
   3  -1  18       21.29       14.14      5.00 o
   4  -1  18      134.83      153.77     11.99 o
  -6   0  18      407.51      457.17     43.12 o
  -5   0  18        0.24        1.41      4.24 o
  -4   0  18        7.86       11.47      4.95 o
  -3   0  18        1.48        0.40      3.39 o
  -2   0  18       48.09       34.76      6.00 o
  -1   0  18      529.63      512.30     15.13 o
   0   0  18       75.09       74.37      6.13 o
   1   0  18      366.37      348.46     14.99 o
   2   0  18        1.84        2.12      4.00 o
  -6   1  18        2.50        6.36      5.00 o
  -5   1  18       18.18       10.99      9.19 o
  -4   1  18       18.69       24.60      5.43 o
  -3   1  18        3.56        9.58      4.42 o
  -2   1  18        6.05        4.24      4.00 o
  -1   1  18      103.27      118.12      7.59 o
   0   1  18      119.56      121.98     10.00 o
   1   1  18        9.29        9.90      4.00 o
   2   1  18      394.69      370.29     16.47 o
   3   1  18       18.99       12.72      5.00 o
  -6   2  18        0.34       -3.53      3.48 o
  -5   2  18        5.32        2.36      3.26 o
  -4   2  18      195.15      203.04      8.90 o
  -3   2  18        2.18       -1.21      3.53 o
  -2   2  18      181.29      176.30     10.46 o
  -1   2  18      273.46      269.25     17.15 o
   0   2  18      167.18      181.72     10.46 o
   1   2  18      667.16      668.59     22.93 o
   2   2  18        9.81        6.13      4.42 o
  -5   3  18       23.60       32.51      6.44 o
  -4   3  18       17.09       21.87      5.65 o
  -3   3  18      164.29      156.54      8.61 o
  -2   3  18       30.06       23.13      5.43 o
  -1   3  18      192.83      228.34     12.02 o
   0   3  18      416.69      409.20     16.47 o
   1   3  18      152.95      139.93     10.86 o
   2   3  18       99.84      103.97     10.46 o
  -5   4  18      247.95      270.85     14.47 o
  -4   4  18      222.37      210.79     12.88 o
  -3   4  18      399.03      377.64     15.47 o
  -2   4  18      237.46      266.90     12.46 o
  -1   4  18       80.35       69.62      7.81 o
   0   4  18      309.72      339.27     22.62 o
   1   4  18       13.15       12.72      7.07 o
  -4   5  18      261.47      267.99     14.84 o
  -3   5  18        2.11        4.08      4.42 o
  -2   5  18        0.48        4.24      5.65 o
  -1   5  18      454.19      499.61     19.47 o
   0   5  18        4.04        3.93      4.42 o
   1  -9  19       56.67       68.30     12.89 o
  -1  -8  19        1.55       -2.67      4.42 o
   0  -8  19        0.38       -3.36      3.64 o
   1  -8  19        0.47        0.84      3.06 o
   2  -8  19        4.25        3.53      2.51 o
   3  -8  19        1.60       -0.51      3.06 o
  -2  -7  19      377.08      407.60     21.91 o
  -1  -7  19      253.97      248.14     13.47 o
   0  -7  19      103.05      116.76     11.00 o
   1  -7  19      569.54      627.26     30.41 o
   2  -7  19       82.57       76.83      7.04 o
   3  -7  19      250.21      260.04     11.68 o
  -3  -6  19       19.55       23.81      6.44 o
  -2  -6  19        0.20       -1.57      7.77 o
  -1  -6  19       44.92       44.05      7.45 o
   0  -6  19        0.95       -1.13      2.91 o
   1  -6  19        0.06       -1.84      2.91 o
   2  -6  19       19.24       22.20      4.76 o
   3  -6  19        1.61       11.31      5.00 o
  -4  -5  19      262.79      298.18     26.15 o
  -3  -5  19       35.88       20.50      6.00 o
  -2  -5  19      195.38      200.34     12.88 o
  -1  -5  19     1661.87     1722.29     45.47 o
   0  -5  19       29.38       26.33      4.31 o
   1  -5  19       74.71       62.35      6.53 o
   2  -5  19       28.76       36.50      5.71 o
   3  -5  19      305.60      289.04     14.47 o
   4  -5  19      129.75      169.63     18.38 o
  -4  -4  19        8.48       12.85      6.36 o
  -3  -4  19        1.65        1.10      4.42 o
  -2  -4  19        1.43        1.88      4.42 o
  -1  -4  19       38.66       42.18      6.44 o
   0  -4  19        0.41       -3.68      2.91 o
   1  -4  19       18.63       13.97      4.96 o
   2  -4  19       86.96      100.90      9.46 o
   3  -4  19      105.51      105.45     10.46 o
   4  -4  19       36.65       36.65     13.43 o
  -4  -3  19      683.63      791.31     26.99 o
  -3  -3  19       97.12      101.20     10.00 o
  -2  -3  19      178.48      210.19     15.55 o
  -1  -3  19       64.65       95.34      9.46 o
   0  -3  19        7.32        1.84      2.91 o
   1  -3  19      265.47      275.05     10.86 o
   2  -3  19      297.55      308.18     14.99 o
   3  -3  19      568.78      532.94     20.99 o
  -5  -2  19        0.01        0.79      4.42 o
  -4  -2  19        0.02        3.46      7.07 o
  -3  -2  19       44.25       46.65      7.00 o
  -2  -2  19        0.33        1.21      3.39 o
  -1  -2  19        2.31       12.09      5.65 o
   0  -2  19       13.56        8.89      4.57 o
   1  -2  19       99.83      102.21      9.46 o
   2  -2  19      154.84      135.00     11.00 o
   3  -2  19       29.89       29.90      7.07 o
  -5  -1  19        0.42        4.95      5.00 o
  -4  -1  19      351.09      431.20     17.99 o
  -3  -1  19       23.74       23.59      6.00 o
  -2  -1  19       16.76       15.81      5.43 o
  -1  -1  19       10.13       15.71      4.95 o
   0  -1  19      435.49      414.98     13.47 o
   1  -1  19      425.30      380.72     17.67 o
   2  -1  19        0.06       -8.48      5.65 o
   3  -1  19       81.12       78.17     28.98 o
  -5   0  19       37.12       43.16      7.00 o
  -4   0  19        1.15        8.48      6.36 o
  -3   0  19        3.12       -0.35      3.64 o
  -2   0  19        7.68        4.06      9.19 o
  -1   0  19      152.71      164.38     11.46 o
   0   0  19      112.86      122.16     10.00 o
   1   0  19        5.26        7.77      4.00 o
   2   0  19      143.78      126.17     11.31 o
  -5   1  19      212.25      199.43     13.47 o
  -4   1  19      151.52      200.64     12.88 o
  -3   1  19      144.36      186.61     11.87 o
  -2   1  19      370.54      325.55     33.22 o
  -1   1  19      902.94      886.19     21.75 o
   0   1  19        0.62        3.53      4.00 o
   1   1  19       14.68       10.60      5.00 o
   2   1  19      116.73      155.39     11.46 o
  -5   2  19       12.12        4.40      4.95 o
  -4   2  19       97.70      122.46     12.02 o
  -3   2  19       82.57       90.21      8.83 o
  -2   2  19      446.79      430.50     16.99 o
  -1   2  19       75.77       93.30      9.00 o
   0   2  19       41.08       48.10      7.00 o
   1   2  19       44.57       54.65      7.07 o
  -4   3  19      145.94      138.53     15.55 o
  -3   3  19     1171.61     1150.69     46.65 o
  -2   3  19       95.23       87.64      8.45 o
  -1   3  19      298.35      340.66     14.89 o
   0   3  19       11.60       12.02      5.00 o
  -3   4  19      274.42      278.48     19.79 o
  -1   4  19      243.59      291.21     21.20 o
  -1  -7  20        0.10       -3.93      4.42 o
   0  -7  20        1.51        4.24      4.70 o
   1  -7  20       33.32       34.46      5.71 o
   2  -7  20        6.86        5.85      3.92 o
  -2  -6  20      203.17      246.38     14.47 o
  -1  -6  20      102.28       93.78      9.85 o
   0  -6  20      541.12      569.17     21.47 o
   1  -6  20      113.23      149.19      9.79 o
   2  -6  20       22.76       26.85      5.40 o
  -3  -5  20        0.48       -2.83      4.42 o
  -2  -5  20        0.82       -2.83      4.42 o
  -1  -5  20        5.57        7.63      7.77 o
   0  -5  20       18.65       20.97      5.75 o
   1  -5  20       31.78       38.48      5.40 o
   2  -5  20        0.31        1.88      4.42 o
  -3  -4  20       12.87       12.59      5.43 o
  -2  -4  20      672.42      777.61     26.47 o
  -1  -4  20       32.35       25.95      6.44 o
   0  -4  20      143.65      136.23     11.46 o
   1  -4  20       13.61        8.95      4.08 o
   2  -4  20      218.62      206.93     23.32 o
  -3  -3  20       53.06       54.15      8.00 o
  -2  -3  20        0.15       -3.53      4.00 o
  -1  -3  20        0.57       -4.44      6.36 o
   0  -3  20        0.72       -0.71      2.91 o
   1  -3  20       14.63       16.96      5.00 o
   2  -3  20       48.63       59.31     10.60 o
  -4  -2  20       72.50       71.70      9.00 o
  -3  -2  20      605.34      568.08     21.47 o
  -2  -2  20        7.30        2.12      8.48 o
  -1  -2  20        5.28        6.79      8.48 o
   0  -2  20      132.00      117.26      8.98 o
   1  -2  20      513.50      541.99     23.32 o
   2  -2  20       50.79       52.81      7.45 o
  -4  -1  20       35.55       33.99      6.79 o
  -3  -1  20       48.78       52.84     12.02 o
  -2  -1  20        4.55        0.88     10.60 o
  -1  -1  20       70.77       70.55      8.00 o
   0  -1  20      244.39      247.39     19.79 o
   1  -1  20       75.11       65.92      8.00 o
   2  -1  20       60.59       62.98      8.00 o
  -4   0  20      347.13      384.81     17.47 o
  -3   0  20       34.14       34.76      7.00 o
  -2   0  20       16.91       17.48      5.43 o
  -1   0  20      930.86      951.77     42.41 o
   0   0  20       47.61       35.21      7.77 o
   1   0  20      319.59      357.80     29.69 o
  -4   1  20        3.26        6.75      4.42 o
  -3   1  20       25.82       16.96      6.00 o
  -2   1  20       52.27       53.57      7.45 o
  -1   1  20      165.87      149.84     15.55 o
   0   1  20      408.95      414.06     21.20 o
   1   1  20      570.14      584.94     21.47 o
  -3   2  20      113.39      148.90     11.46 o
  -2   2  20      343.49      368.20     15.99 o
  -1   2  20      440.21      438.22     24.03 o
   0   2  20      531.20      607.70     21.47 o
   0  -5  21       87.49       90.82     10.00 o
  -1  -4  21       37.68       37.47      7.00 o
   0  -4  21        2.53        3.46      4.42 o
   1  -4  21       12.75       20.38      4.90 o
  -2  -3  21      196.52      214.64     13.47 o
  -1  -3  21      117.87      111.04     10.46 o
   0  -3  21       69.44       71.88     14.14 o
   1  -3  21      166.66      143.21     11.46 o
  -2  -2  21       31.10       33.60      7.00 o
  -1  -2  21       73.91       69.13      8.45 o
   0  -2  21        1.29       -2.83      5.65 o
  -2  -1  21      404.54      437.22     18.47 o
  -1  -1  21      305.50      335.75     15.99 o
   0  -1  21       64.44       86.23     12.72 o
  -1   0  21       39.06       57.96     11.31 o
 
